# Supplementary material for: Genome sequencing of the Australian wild diploid species Gossypium australe highlights disease resistance and delayed gland morphogenesis
Source: Plant Biotechnol J. 2019 Sep 13;18(3):814–28. doi: 10.1111/pbi.13249 (PMC7004908; doi:10.1111/pbi.13249)
Supplement: Supplementary file 3 — Data S1 PSGs in G. australe, G. arboreum and G. raimondii. [file PBI-18-814-s003.xlsx]

## Sheet: Gau_PSG
GeneID	family	tree_model	P_value	dN/dS	site		Symbol	Description	KEGG_A_class	KEGG_B_class	Pathway	K_ID	GO Component	GO Function	GO Process
GAUG00024480	ORTHOMCL10029	Gau	0	999	744 S 0.993**;745 S 0.989*;746 S 0.972*;747 T 0.966*;748 V 0.991**;749 V 0.996**;751 H 0.999**;753 H 0.994**;755 T 0.981*;757 T 0.966*;759 T 0.987*;760 A 0.969*;761 R 0.964*;763 S 0.959*;999 S 0.998**;1001 G 0.971*;1005 A 0.995**;1006 I 0.978*;1008 G 0.990*;1009 G 0.998**;1012 N 0.993**;1014 T 0.992**;1016 E 0.998**;1018 R 0.970*;1019 K 0.999**;1021 M 0.980*;1023 E 0.991**;1025 W 0.995**;1033 A 0…	GAUG00024480	PREDICTED: serine/threonine-protein kinase STE20 isoform X1 [Gossypium raimondii]	-	-	-	-	-	GO:0016301//kinase activity;GO:0003824//catalytic activity;GO:0016773//phosphotransferase activity, alcohol group as acceptor;GO:0004672//protein kinase activity;GO:0016740//transferase activity;GO:0016772//transferase activity, transferring phosphorus-containing groups	GO:0006793//phosphorus metabolic process;GO:0043412//macromolecule modification;GO:0019538//protein metabolic process;GO:0036211//protein modification process;GO:0006796//phosphate-containing compound metabolic process;GO:0006464//cellular protein modification process;GO:0043170//macromolecule metabolic process;GO:0008152//metabolic process;GO:0044260//cellular macromolecule metabolic process;GO:…
GAUG00004599	ORTHOMCL10040	Gau	0.000556364	124.618	220 R 0.985*;	GAUG00004599	PREDICTED: 26S proteasome non-ATPase regulatory subunit 9 [Gossypium hirsutum]	-	-	-	-	-	-	GO:0006508//proteolysis;GO:0006259//DNA metabolic process;GO:1901575//organic substance catabolic process;GO:0006261//DNA-dependent DNA replication;GO:0001558//regulation of cell growth;GO:0044710//single-organism metabolic process;GO:0009987//cellular process;GO:0050896//response to stimulus;GO:0034641//cellular nitrogen compound metabolic process;GO:0006950//response to stress;GO:0043632//modif…
GAUG00043995	ORTHOMCL10048	Gau	0	999	169 G 0.993**;171 E 0.999**;172 V 0.963*;173 D 0.993**;174 V 0.999**;175 K 0.999**;176 R 0.981*;	GAUG00043995	rubredoxin family protein [Phaseolus vulgaris]	-	-	-	-	-	-	-
GAUG00027368	ORTHOMCL10067	Gau	0	999	52 S 0.973*;53 M 0.984*;56 P 0.956*;57 I 0.994**;60 N 0.992**;63 T 0.993**;	GAUG00027368	PREDICTED: short-chain dehydrogenase/reductase family 42E member 1 [Gossypium arboreum]	-	-	-	-	GO:0043231//intracellular membrane-bounded organelle;GO:0005623//cell;GO:0044464//cell part;GO:0005622//intracellular;GO:0043226//organelle;GO:0044424//intracellular part;GO:0043229//intracellular organelle;GO:0043227//membrane-bounded organelle	GO:0016491//oxidoreductase activity;GO:0016614//oxidoreductase activity, acting on CH-OH group of donors;GO:0003824//catalytic activity	GO:0008202//steroid metabolic process;GO:0044710//single-organism metabolic process;GO:0044238//primary metabolic process;GO:1901360//organic cyclic compound metabolic process;GO:0008152//metabolic process;GO:0006629//lipid metabolic process;GO:0071704//organic substance metabolic process;GO:0044699//single-organism process
GAUG00047136	ORTHOMCL10069	Gau	0	999	1 M 0.989*;3 N 0.993**;5 S 0.962*;6 I 0.999**;7 S 0.998**;8 F 0.951*;	GAUG00047136	PREDICTED: protein MULTIPLE CHLOROPLAST DIVISION SITE 1-like isoform X3 [Gossypium hirsutum]	-	-	-	-	GO:0044464//cell part;GO:0043231//intracellular membrane-bounded organelle;GO:0009526//plastid envelope;GO:0044446//intracellular organelle part;GO:0031967//organelle envelope;GO:0005623//cell;GO:0044444//cytoplasmic part;GO:0044422//organelle part;GO:0005737//cytoplasm;GO:0043229//intracellular organelle;GO:0044424//intracellular part;GO:0044435//plastid part;GO:0043226//organelle;GO:0005622//in…	-	GO:0009658//chloroplast organization;GO:0071840//cellular component organization or biogenesis;GO:0009987//cellular process;GO:0009657//plastid organization;GO:0006996//organelle organization;GO:0016043//cellular component organization
GAUG00027348	ORTHOMCL10070	Gau	0	188.32	138 R 0.999**;139 S 0.990**;141 Q 0.980*;146 R 0.999**;147 K 0.995**;151 S 0.998**;152 C 0.999**;153 K 0.995**;154 S 0.998**;155 E 0.990*;157 H 0.995**;158 H 0.964*;161 S 0.997**;163 V 0.996**;	GAUG00027348	PREDICTED: protein canopy-1 [Gossypium raimondii]	-	-	-	-	-	-	GO:0051707//response to other organism;GO:0098542//defense response to other organism;GO:0043207//response to external biotic stimulus;GO:0009607//response to biotic stimulus;GO:0009814//defense response, incompatible interaction;GO:0051716//cellular response to stimulus;GO:0006955//immune response;GO:0009605//response to external stimulus;GO:0051704//multi-organism process;GO:0033554//cellular r…
GAUG00023362	ORTHOMCL10071	Gau	6e-09	272.485	273 L 0.996**;274 E 0.993**;276 D 0.999**;	GAUG00023362	PREDICTED: probable serine/threonine-protein kinase NAK [Gossypium raimondii]	-	-	-	-	-	GO:0004674//protein serine/threonine kinase activity;GO:1901363//heterocyclic compound binding;GO:0097159//organic cyclic compound binding;GO:0016772//transferase activity, transferring phosphorus-containing groups;GO:0016740//transferase activity;GO:0032550//purine ribonucleoside binding;GO:0036094//small molecule binding;GO:0001882//nucleoside binding;GO:0004871//signal transducer activity;GO:0…	GO:0043067//regulation of programmed cell death;GO:0010604//positive regulation of macromolecule metabolic process;GO:0044093//positive regulation of molecular function;GO:0043207//response to external biotic stimulus;GO:0051247//positive regulation of protein metabolic process;GO:0009893//positive regulation of metabolic process;GO:0045937//positive regulation of phosphate metabolic process;GO:0…
GAUG00049626	ORTHOMCL10076	Gau	0	988.213	1 E 0.984*;4 L 0.990*;6 I 0.991**;7 P 0.996**;8 R 0.992**;10 K 1.000**;11 L 0.994**;12 G 0.995**;13 S 0.955*;14 R 0.992**;15 G 0.997**;117 K 0.984*;	GAUG00049626	PREDICTED: probable aldo-keto reductase 1 [Gossypium raimondii]	-	-	-	-	-	-	GO:0008152//metabolic process;GO:0044710//single-organism metabolic process;GO:0044699//single-organism process
GAUG00046564	ORTHOMCL10081	Gau	0.000337735	114.273	61 V 0.994**;	GAUG00046564	PREDICTED: replication factor C subunit 5 [Gossypium hirsutum]	-	-	-	-	-	GO:0016740//transferase activity;GO:0016779//nucleotidyltransferase activity;GO:1901363//heterocyclic compound binding;GO:0032550//purine ribonucleoside binding;GO:0097367//carbohydrate derivative binding;GO:0003824//catalytic activity;GO:0005488//binding;GO:0001882//nucleoside binding;GO:0097159//organic cyclic compound binding;GO:0001883//purine nucleoside binding;GO:0034061//DNA polymerase act…	GO:0060255//regulation of macromolecule metabolic process;GO:0048519//negative regulation of biological process;GO:0031323//regulation of cellular metabolic process;GO:0090304//nucleic acid metabolic process;GO:0031324//negative regulation of cellular metabolic process;GO:0003006//developmental process involved in reproduction;GO:0044763//single-organism cellular process;GO:0080090//regulation of…
GAUG00046398	ORTHOMCL10089	Gau	0	999	228 L 0.968*;230 G 0.974*;232 Q 0.956*;233 V 0.967*;236 N 0.974*;	GAUG00046398	PREDICTED: 30S ribosomal protein 2, chloroplastic-like [Gossypium hirsutum]	-	-	-	-	GO:0005622//intracellular;GO:0005737//cytoplasm;GO:0005623//cell;GO:0044464//cell part;GO:0043226//organelle;GO:0031967//organelle envelope;GO:0044424//intracellular part;GO:0009507//chloroplast;GO:0044446//intracellular organelle part;GO:0009532//plastid stroma;GO:0031975//envelope;GO:0009526//plastid envelope;GO:0044422//organelle part;GO:0043229//intracellular organelle;GO:0043231//intracellul…	GO:0097159//organic cyclic compound binding;GO:0005488//binding	GO:0006810//transport;GO:0046907//intracellular transport;GO:0071702//organic substance transport;GO:0044281//small molecule metabolic process;GO:1902578//single-organism localization;GO:0051649//establishment of localization in cell;GO:0055114//oxidation-reduction process;GO:0070727//cellular macromolecule localization;GO:0009767//photosynthetic electron transport chain;GO:0006091//generation of…
GAUG00032270	ORTHOMCL10095	Gau	5.14e-07	999	515 V 0.953*;522 V 0.968*;	GAUG00032270	Actin-related protein 9 [Gossypium arboreum]	-	-	-	-	GO:0044464//cell part;GO:0005622//intracellular;GO:0033202//DNA helicase complex;GO:0032991//macromolecular complex;GO:1902494//catalytic complex;GO:0043234//protein complex;GO:0005623//cell;GO:0044424//intracellular part	-	GO:0032502//developmental process;GO:0003006//developmental process involved in reproduction;GO:0000003//reproduction;GO:0022414//reproductive process
GAUG00001508	ORTHOMCL10106	Gau	0	319.539	10 V 0.999**;12 K 1.000**;14 V 0.967*;15 L 0.998**;16 Q 0.981*;20 Q 0.993**;21 T 0.999**;23 Q 0.998**;249 E 0.954*;250 T 0.963*;251 F 0.998**;253 M 0.998**;254 H 0.998**;255 D 1.000**;259 T 0.952*;260 S 1.000**;262 V 0.989*;266 K 0.993**;267 S 0.999**;268 G 0.976*;269 K 0.994**;270 L 0.999**;275 R 0.979*;276 W 0.993**;277 D 0.997**;283 T 0.964*;285 H 0.998**;286 I 0.999**;289 R 0.997**;	GAUG00001508	PREDICTED: suppressor of mec-8 and unc-52 protein homolog 1-like, partial [Brassica napus]	-	-	-	-	GO:0000151//ubiquitin ligase complex;GO:0005623//cell;GO:0005622//intracellular;GO:1902494//catalytic complex;GO:0043234//protein complex;GO:0044424//intracellular part;GO:0031461//cullin-RING ubiquitin ligase complex;GO:1990234//transferase complex;GO:0032991//macromolecular complex;GO:0044464//cell part	GO:0016773//phosphotransferase activity, alcohol group as acceptor;GO:0004672//protein kinase activity;GO:0003824//catalytic activity;GO:0004683//calmodulin-dependent protein kinase activity;GO:0016740//transferase activity;GO:0016301//kinase activity;GO:0004674//protein serine/threonine kinase activity;GO:0016772//transferase activity, transferring phosphorus-containing groups	GO:0034641//cellular nitrogen compound metabolic process;GO:0046483//heterocycle metabolic process;GO:0016070//RNA metabolic process;GO:0043170//macromolecule metabolic process;GO:1901360//organic cyclic compound metabolic process;GO:0010467//gene expression;GO:0008152//metabolic process;GO:0071704//organic substance metabolic process;GO:0006139//nucleobase-containing compound metabolic process;G…
GAUG00009462	ORTHOMCL10109	Gau	0	384.637	57 S 0.967*;315 L 0.992**;317 P 0.999**;321 V 0.999**;322 A 0.996**;323 N 0.990*;326 K 0.995**;327 R 0.999**;328 T 0.994**;330 F 0.999**;332 K 0.989*;334 N 0.996**;335 L 0.991**;338 H 0.995**;339 G 0.992**;	GAUG00009462	PREDICTED: nudix hydrolase 20, chloroplastic-like isoform X1 [Gossypium raimondii]	-	-	-	-	-	GO:0003824//catalytic activity	-
GAUG00009899	ORTHOMCL10116	Gau	0	546.731	305 L 0.999**;306 V 0.996**;315 M 0.997**;316 G 0.995**;317 E 0.999**;318 A 0.996**;319 A 0.996**;320 F 0.995**;321 L 0.998**;323 K 0.995**;326 Y 0.999**;327 K 0.983*;328 A 0.994**;	GAUG00009899	PREDICTED: potassium transporter 1 isoform X1 [Gossypium arboreum]	-	-	-	-	GO:0016020//membrane;GO:0031224//intrinsic component of membrane;GO:0044425//membrane part	GO:0022892//substrate-specific transporter activity;GO:0046873//metal ion transmembrane transporter activity;GO:0022891//substrate-specific transmembrane transporter activity;GO:0022890//inorganic cation transmembrane transporter activity;GO:0008324//cation transmembrane transporter activity;GO:0015075//ion transmembrane transporter activity;GO:0005215//transporter activity;GO:0022857//transmembr…	GO:0055085//transmembrane transport;GO:0030001//metal ion transport;GO:0044765//single-organism transport;GO:0044763//single-organism cellular process;GO:0006812//cation transport;GO:0044699//single-organism process;GO:0051234//establishment of localization;GO:0051179//localization;GO:0009987//cellular process;GO:0006811//ion transport;GO:1902578//single-organism localization;GO:0034220//ion tran…
GAUG00004415	ORTHOMCL10126	Gau	0	999	1 P 0.999**;4 A 0.994**;5 S 0.999**;6 Q 0.977*;9 T 0.999**;667 L 0.982*;	GAUG00004415	PREDICTED: structural maintenance of chromosomes protein 3 [Gossypium arboreum]	-	-	-	-	GO:0098687//chromosomal region;GO:0005622//intracellular;GO:0000793//condensed chromosome;GO:0043226//organelle;GO:0043232//intracellular non-membrane-bounded organelle;GO:0043227//membrane-bounded organelle;GO:0044427//chromosomal part;GO:0044446//intracellular organelle part;GO:0005856//cytoskeleton;GO:0044424//intracellular part;GO:0015630//microtubule cytoskeleton;GO:0044464//cell part;GO:004…	GO:0032550//purine ribonucleoside binding;GO:0001883//purine nucleoside binding;GO:1901363//heterocyclic compound binding;GO:0005488//binding;GO:0097159//organic cyclic compound binding;GO:0036094//small molecule binding;GO:0001882//nucleoside binding;GO:0032549//ribonucleoside binding;GO:0097367//carbohydrate derivative binding	GO:0009892//negative regulation of metabolic process;GO:0030422//production of siRNA involved in RNA interference;GO:0044699//single-organism process;GO:0008152//metabolic process;GO:0010629//negative regulation of gene expression;GO:0000280//nuclear division;GO:0010605//negative regulation of macromolecule metabolic process;GO:0051276//chromosome organization;GO:0065007//biological regulation;GO…
GAUG00048960	ORTHOMCL10136	Gau	0	999	271 F 0.990**;276 G 0.992**;280 L 0.977*;281 G 0.993**;	GAUG00048960	PREDICTED: protein terminal ear1 homolog [Gossypium arboreum]	-	-	-	-	-	-	-
GAUG00027604	ORTHOMCL10141	Gau	0	555.552	919 H 0.999**;921 H 0.994**;922 N 0.999**;923 R 0.996**;	GAUG00027604	PREDICTED: protein TORNADO 1 [Gossypium arboreum]	-	-	-	-	GO:0044425//membrane part;GO:0016020//membrane;GO:0031224//intrinsic component of membrane	GO:0032550//purine ribonucleoside binding;GO:1901363//heterocyclic compound binding;GO:0097367//carbohydrate derivative binding;GO:0005488//binding;GO:0003824//catalytic activity;GO:0001883//purine nucleoside binding;GO:0001882//nucleoside binding;GO:0097159//organic cyclic compound binding;GO:0032549//ribonucleoside binding;GO:0036094//small molecule binding	GO:0009755//hormone-mediated signaling pathway;GO:0050789//regulation of biological process;GO:0051234//establishment of localization;GO:0006810//transport;GO:0009799//specification of symmetry;GO:0007275//multicellular organism development;GO:0010817//regulation of hormone levels;GO:0009887//organ morphogenesis;GO:0007154//cell communication;GO:0009914//hormone transport;GO:0009987//cellular pro…
GAUG00035885	ORTHOMCL10148	Gau	0.000187031	49.8511	715 K 0.995**;	GAUG00035885	PREDICTED: quinolinate synthase, chloroplastic [Gossypium raimondii]	-	-	-	-	GO:0043226//organelle;GO:0005623//cell;GO:0043229//intracellular organelle;GO:0043231//intracellular membrane-bounded organelle;GO:0044464//cell part;GO:0043227//membrane-bounded organelle;GO:0009536//plastid;GO:0005737//cytoplasm;GO:0044424//intracellular part;GO:0005622//intracellular;GO:0044444//cytoplasmic part	GO:0051540//metal cluster binding;GO:0046983//protein dimerization activity;GO:0051536//iron-sulfur cluster binding;GO:0003824//catalytic activity;GO:0043169//cation binding;GO:0043167//ion binding;GO:0005488//binding;GO:0005515//protein binding	GO:0006139//nucleobase-containing compound metabolic process;GO:0031323//regulation of cellular metabolic process;GO:0043436//oxoacid metabolic process;GO:0065009//regulation of molecular function;GO:0044238//primary metabolic process;GO:0006082//organic acid metabolic process;GO:0048518//positive regulation of biological process;GO:0050790//regulation of catalytic activity;GO:0009987//cellular p…
GAUG00037334	ORTHOMCL10153	Gau	2.54e-06	622.918	360 T 0.978*;	GAUG00037334	PREDICTED: 4-diphosphocytidyl-2-C-methyl-D-erythritol kinase, chloroplastic-like [Gossypium raimondii]	-	-	-	-	GO:0043226//organelle;GO:0005737//cytoplasm;GO:0044435//plastid part;GO:0043231//intracellular membrane-bounded organelle;GO:0044446//intracellular organelle part;GO:0044424//intracellular part;GO:0044422//organelle part;GO:0044464//cell part;GO:0044444//cytoplasmic part;GO:0043227//membrane-bounded organelle;GO:0043229//intracellular organelle;GO:0005623//cell;GO:0005622//intracellular;GO:000953…	GO:0005488//binding;GO:0001882//nucleoside binding;GO:0003824//catalytic activity;GO:0016772//transferase activity, transferring phosphorus-containing groups;GO:0016740//transferase activity;GO:0032549//ribonucleoside binding;GO:0036094//small molecule binding;GO:0016301//kinase activity;GO:1901363//heterocyclic compound binding;GO:0001883//purine nucleoside binding;GO:0097159//organic cyclic com…	GO:0044255//cellular lipid metabolic process;GO:0010033//response to organic substance;GO:0006082//organic acid metabolic process;GO:0006779//porphyrin-containing compound biosynthetic process;GO:0044763//single-organism cellular process;GO:0034285//response to disaccharide;GO:0009058//biosynthetic process;GO:0051049//regulation of transport;GO:1901564//organonitrogen compound metabolic process;G…
GAUG00034899	ORTHOMCL10154	Gau	1.2e-08	116.594	54 M 0.983*;57 A 0.976*;	GAUG00034899	PREDICTED: centlein-like [Arachis ipaensis]	-	-	-	-	-	-	-
GAUG00023202	ORTHOMCL10156	Gau	0	999	1 M 0.999**;2 V 0.983*;3 L 0.981*;4 L 1.000**;5 Q 0.999**;6 P 0.980*;7 D 0.999**;10 L 0.977*;11 N 0.999**;12 E 0.999**;13 L 0.977*;14 T 0.990*;15 S 1.000**;16 M 1.000**;17 F 0.977*;18 E 1.000**;19 R 0.999**;20 S 0.998**;21 T 1.000**;22 E 0.999**;23 T 0.999**;24 G 0.978*;25 S 1.000**;26 V 0.982*;27 W 0.999**;28 V 0.969*;29 T 0.971*;30 L 0.999**;31 K 1.000**;33 S 0.979*;	GAUG00023202	PREDICTED: signal recognition particle 14 kDa protein-like [Gossypium hirsutum]	-	-	-	-	GO:0044464//cell part;GO:0044424//intracellular part;GO:0005623//cell;GO:0030529//intracellular ribonucleoprotein complex;GO:0044444//cytoplasmic part;GO:0005622//intracellular;GO:1990904//ribonucleoprotein complex;GO:0048500//signal recognition particle;GO:0032991//macromolecular complex;GO:0005737//cytoplasm	GO:0005488//binding	-
GAUG00022911	ORTHOMCL10159	Gau	0.00016542	533.679	320 F 0.997**;	GAUG00022911	PREDICTED: zinc finger CCCH domain-containing protein 1-like isoform X1 [Gossypium hirsutum]	-	-	-	-	-	GO:0043167//ion binding;GO:0005488//binding;GO:0043169//cation binding	-
GAUG00033119	ORTHOMCL10184	Gau	0	999	62 T 0.969*;110 G 0.975*;113 K 0.993**;116 T 0.977*;117 D 0.980*;122 A 0.995**;123 N 0.982*;127 Q 0.996**;	GAUG00033119	PREDICTED: heat stress transcription factor A-3 [Gossypium raimondii]	-	-	-	-	GO:0044424//intracellular part;GO:0044464//cell part;GO:0043231//intracellular membrane-bounded organelle;GO:0043229//intracellular organelle;GO:0005622//intracellular;GO:0043227//membrane-bounded organelle;GO:0043226//organelle;GO:0005623//cell	GO:1901363//heterocyclic compound binding;GO:0001071//nucleic acid binding transcription factor activity;GO:0003677//DNA binding;GO:0005488//binding;GO:0003676//nucleic acid binding;GO:0097159//organic cyclic compound binding	GO:0044260//cellular macromolecule metabolic process;GO:0043170//macromolecule metabolic process;GO:0006950//response to stress;GO:0009987//cellular process;GO:0044237//cellular metabolic process;GO:0060255//regulation of macromolecule metabolic process;GO:0010468//regulation of gene expression;GO:0065007//biological regulation;GO:0044249//cellular biosynthetic process;GO:1901576//organic substan…
GAUG00031759	ORTHOMCL10197	Gau	0	998.643	2 E 0.998**;3 E 0.999**;4 N 0.999**;10 E 0.983*;11 I 0.989*;14 I 0.969*;15 R 0.976*;18 L 0.978*;21 H 0.988*;23 E 0.999**;24 I 0.974*;919 R 0.979*;921 Q 0.998**;924 V 0.998**;926 E 0.977*;928 E 0.989*;930 G 0.984*;934 H 0.983*;935 I 0.998**;937 L 0.979*;939 K 0.986*;1452 C 0.994**;1453 S 0.995**;1454 Q 0.981*;1455 G 0.991**;1459 N 0.991**;1463 S 0.997**;1464 S 0.983*;1466 G 0.985*;1470 S 0.984*;14…	GAUG00031759	DNA-directed RNA polymerase E subunit 1 -like protein [Gossypium arboreum]	-	-	-	-	GO:0044464//cell part;GO:0055029//nuclear DNA-directed RNA polymerase complex;GO:0043228//non-membrane-bounded organelle;GO:0000428//DNA-directed RNA polymerase complex;GO:0044446//intracellular organelle part;GO:0043227//membrane-bounded organelle;GO:0070013//intracellular organelle lumen;GO:0030880//RNA polymerase complex;GO:0043234//protein complex;GO:0043233//organelle lumen;GO:0044424//intra…	GO:0046914//transition metal ion binding;GO:1901363//heterocyclic compound binding;GO:0016772//transferase activity, transferring phosphorus-containing groups;GO:0003824//catalytic activity;GO:0005488//binding;GO:0046872//metal ion binding;GO:0003676//nucleic acid binding;GO:0016779//nucleotidyltransferase activity;GO:0043169//cation binding;GO:0034062//RNA polymerase activity;GO:0043167//ion bin…	GO:0018193//peptidyl-amino acid modification;GO:0019438//aromatic compound biosynthetic process;GO:0051716//cellular response to stimulus;GO:0006305//DNA alkylation;GO:0051171//regulation of nitrogen compound metabolic process;GO:0071359//cellular response to dsRNA;GO:0070887//cellular response to chemical stimulus;GO:0000725//recombinational repair;GO:0048367//shoot system development;GO:0048646…
GAUG00047940	ORTHOMCL10209	Gau	0.000351988	318.904	64 S 0.970*;	GAUG00047940	PREDICTED: DNA polymerase zeta processivity subunit isoform X1 [Gossypium raimondii]	-	-	-	-	-	-	GO:0009628//response to abiotic stimulus;GO:0051716//cellular response to stimulus;GO:0006950//response to stress;GO:0009314//response to radiation;GO:0050896//response to stimulus;GO:0033554//cellular response to stress;GO:0009411//response to UV;GO:0009987//cellular process;GO:0009416//response to light stimulus
GAUG00004446	ORTHOMCL10212	Gau	2.8e-08	999	136 C 0.979*;	GAUG00004446	SNARE-associated protein-related isoform 2, partial [Theobroma cacao]	-	-	-	-	-	-	-
GAUG00036489	ORTHOMCL10225	Gau	4e-05	96.2081	151 Y 0.980*;153 P 0.979*;154 H 0.983*;	GAUG00036489	Alpha/beta-Hydrolases superfamily protein isoform 1 [Theobroma cacao]	-	-	-	-	-	GO:0003824//catalytic activity	-
GAUG00041980	ORTHOMCL10229	Gau	0	999	214 L 0.995**;215 D 0.999**;217 N 0.990*;218 M 0.982*;224 Q 0.999**;228 S 0.994**;229 R 0.995**;230 V 0.975*;232 A 0.999**;235 V 0.975*;	GAUG00041980	PREDICTED: calpain-type cysteine protease DEK1-like isoform X2 [Gossypium hirsutum]	-	-	-	-	GO:0044464//cell part;GO:0005623//cell	GO:0016787//hydrolase activity;GO:0070011//peptidase activity, acting on L-amino acid peptides;GO:0003824//catalytic activity;GO:0008233//peptidase activity	GO:0043170//macromolecule metabolic process;GO:0071704//organic substance metabolic process;GO:0019538//protein metabolic process;GO:0008152//metabolic process;GO:0044238//primary metabolic process
GAUG00013089	ORTHOMCL10231	Gau	0	273.57	218 Y 0.994**;220 N 0.971*;221 K 0.972*;223 D 0.997**;225 S 0.997**;226 A 0.990*;227 H 0.992**;228 T 0.992**;231 T 0.993**;232 T 0.992**;233 L 0.994**;	GAUG00013089	2-C-methyl-D-erythritol 4-phosphate cytidylyltransferase [Arabidopsis thaliana]	-	-	-	-	-	-	GO:0044699//single-organism process;GO:0009987//cellular process
GAUG00018610	ORTHOMCL10237	Gau	0	999	308 E 0.991**;310 L 0.988*;312 R 0.996**;313 S 0.992**;315 T 0.998**;	GAUG00018610	PREDICTED: protein TRIGALACTOSYLDIACYLGLYCEROL 2, chloroplastic-like [Gossypium hirsutum]	-	-	-	-	GO:0031967//organelle envelope;GO:0044444//cytoplasmic part;GO:0031975//envelope;GO:0009528//plastid inner membrane;GO:0043231//intracellular membrane-bounded organelle;GO:0044464//cell part;GO:0044435//plastid part;GO:0031224//intrinsic component of membrane;GO:0005737//cytoplasm;GO:0043229//intracellular organelle;GO:0031090//organelle membrane;GO:0009536//plastid;GO:0019866//organelle inner me…	GO:0005488//binding;GO:0008289//lipid binding	GO:0044765//single-organism transport;GO:0022607//cellular component assembly;GO:0009987//cellular process;GO:0051234//establishment of localization;GO:0006810//transport;GO:0071822//protein complex subunit organization;GO:0033036//macromolecule localization;GO:0044699//single-organism process;GO:0043623//cellular protein complex assembly;GO:0065003//macromolecular complex assembly;GO:0006869//li…
GAUG00048453	ORTHOMCL10240	Gau	1e-09	999	333 L 0.988*;	GAUG00048453	PREDICTED: serine/threonine-protein kinase HT1-like isoform X1 [Gossypium raimondii]	-	-	-	-	-	GO:0032549//ribonucleoside binding;GO:0097367//carbohydrate derivative binding;GO:0016773//phosphotransferase activity, alcohol group as acceptor;GO:0016740//transferase activity;GO:0004672//protein kinase activity;GO:0001883//purine nucleoside binding;GO:0003824//catalytic activity;GO:0016301//kinase activity;GO:0005488//binding;GO:0001882//nucleoside binding;GO:0097159//organic cyclic compound …	GO:0043412//macromolecule modification;GO:0043170//macromolecule metabolic process;GO:0071704//organic substance metabolic process;GO:0036211//protein modification process;GO:0009987//cellular process;GO:0044238//primary metabolic process;GO:0044260//cellular macromolecule metabolic process;GO:0008152//metabolic process;GO:0006464//cellular protein modification process;GO:0019538//protein metabol…
GAUG00032443	ORTHOMCL10249	Gau	0	999	24 K 0.987*;	GAUG00032443	PREDICTED: uncharacterized GPI-anchored protein At1g61900 isoform X1 [Gossypium arboreum]	-	-	-	-	-	-	-
GAUG00047429	ORTHOMCL10256	Gau	0	831.498	75 D 0.995**;76 S 0.967*;77 S 0.995**;79 H 0.997**;80 W 0.995**;84 Y 1.000**;85 W 0.995**;86 V 0.993**;	GAUG00047429	PREDICTED: cycloeucalenol cycloisomerase [Gossypium hirsutum]	-	-	-	-	-	GO:0016853//isomerase activity;GO:0016872//intramolecular lyase activity;GO:0003824//catalytic activity	-
GAUG00011686	ORTHOMCL10260	Gau	0	942.116	16 V 0.997**;63 L 0.996**;64 F 0.999**;65 K 0.996**;66 Q 0.999**;67 C 1.000**;68 Q 1.000**;69 R 0.991**;70 R 1.000**;71 N 1.000**;72 D 0.997**;73 L 1.000**;74 F 0.996**;75 L 0.996**;76 Q 0.998**;77 A 1.000**;79 I 1.000**;80 M 0.996**;81 V 0.996**;82 L 0.996**;83 M 0.997**;84 I 0.996**;85 S 1.000**;86 V 1.000**;87 K 1.000**;88 N 0.997**;89 A 1.000**;90 C 1.000**;91 K 1.000**;92 M 1.000**;93 S 1.00…	GAUG00011686	PREDICTED: E3 SUMO-protein ligase pli1 isoform X1 [Gossypium raimondii]	-	-	-	-	-	-	-
GAUG00030594	ORTHOMCL10267	Gau	0	626.421	2 G 0.998**;3 Y 0.996**;6 C 0.999**;7 C 1.000**;8 L 0.991**;11 E 0.997**;12 E 0.996**;13 S 0.999**;15 Y 0.950*;16 R 0.991**;18 Q 1.000**;20 T 1.000**;22 P 1.000**;23 F 0.998**;25 S 0.995**;26 I 0.964*;28 R 1.000**;30 I 1.000**;32 I 0.997**;33 D 0.994**;42 C 0.998**;43 F 0.999**;46 A 0.965*;47 V 0.999**;50 F 0.998**;53 P 0.999**;54 F 0.997**;56 L 0.958*;57 N 0.998**;58 G 0.999**;60 M 0.983*;61 T 0…	GAUG00030594	PREDICTED: lys-63-specific deubiquitinase BRCC36-like isoform X1 [Gossypium hirsutum]	-	-	-	-	-	-	-
GAUG00025793	ORTHOMCL10358	Gau	1.1e-08	999	264 G 0.954*;267 T 0.995**;	GAUG00025793	PREDICTED: CTD small phosphatase-like protein 2 [Gossypium hirsutum]	-	-	-	-	GO:0044464//cell part;GO:0005694//chromosome;GO:0044424//intracellular part;GO:0043232//intracellular non-membrane-bounded organelle;GO:0044422//organelle part;GO:0098687//chromosomal region;GO:0044427//chromosomal part;GO:0005622//intracellular;GO:0043228//non-membrane-bounded organelle;GO:0043226//organelle;GO:0043227//membrane-bounded organelle;GO:0043229//intracellular organelle;GO:0043231//i…	GO:0016788//hydrolase activity, acting on ester bonds;GO:0004721//phosphoprotein phosphatase activity;GO:0016791//phosphatase activity;GO:0016787//hydrolase activity;GO:0042578//phosphoric ester hydrolase activity;GO:0003824//catalytic activity;GO:0004722//protein serine/threonine phosphatase activity	GO:0071704//organic substance metabolic process;GO:0044238//primary metabolic process;GO:0008152//metabolic process;GO:0043412//macromolecule modification;GO:0043170//macromolecule metabolic process;GO:0019538//protein metabolic process;GO:0044267//cellular protein metabolic process;GO:0006464//cellular protein modification process;GO:0044260//cellular macromolecule metabolic process;GO:0044237//…
GAUG00043795	ORTHOMCL10399	Gau	2e-09	218.261	176 D 0.987*;177 M 0.982*;183 A 0.997**;184 T 0.990*;185 P 0.994**;186 T 0.991**;187 L 0.978*;	GAUG00043795	PREDICTED: probable inactive nicotinamidase At3g16190 isoform X2 [Gossypium hirsutum]	-	-	-	-	-	GO:0003824//catalytic activity	-
GAUG00050117	ORTHOMCL10424	Gau	0	999	152 L 0.968*;153 C 0.998**;154 I 0.997**;157 L 0.952*;159 R 0.998**;160 S 0.996**;161 R 0.950*;162 Q 0.966*;163 Q 0.997**;164 K 0.995**;165 E 0.999**;168 R 0.996**;169 E 1.000**;171 A 0.999**;173 Q 0.995**;174 D 0.998**;176 E 0.999**;177 E 0.966*;179 E 0.980*;187 Q 0.956*;188 L 0.986*;191 A 0.992**;192 E 0.972*;	GAUG00050117	Golgi apparatus membrane protein TVP15 [Corchorus olitorius]	-	-	-	-	GO:0031090//organelle membrane;GO:0043227//membrane-bounded organelle;GO:0044422//organelle part;GO:0016020//membrane;GO:0043226//organelle	-	-
GAUG00007469	ORTHOMCL10473	Gau	0	999	1 Q 0.996**;5 F 0.996**;6 A 0.986*;7 N 0.997**;8 F 0.969*;9 I 0.981*;12 H 0.982*;14 N 0.983*;16 Q 0.998**;19 M 0.998**;20 L 0.985*;21 G 0.982*;22 L 0.995**;	GAUG00007469	PREDICTED: protein misato homolog 1 isoform X2 [Gossypium raimondii]	-	-	-	-	GO:0044444//cytoplasmic part;GO:0044464//cell part;GO:0005622//intracellular;GO:0005737//cytoplasm;GO:0005623//cell;GO:0044424//intracellular part	-	-
GAUG00044245	ORTHOMCL10480	Gau	0	999	420 R 0.997**;422 S 0.998**;423 R 0.983*;426 L 0.996**;428 P 0.983*;429 S 0.978*;501 R 0.966*;	GAUG00044245	Chaperone DnaJ [Gossypium arboreum]	-	-	-	-	-	-	-
GAUG00044202	ORTHOMCL10488	Gau	0	999	39 K 0.996**;40 G 0.999**;41 E 0.993**;43 N 0.992**;44 G 0.990**;46 S 0.999**;47 R 0.996**;48 T 0.993**;51 P 0.991**;342 Q 0.999**;345 G 0.991**;347 T 0.999**;348 R 0.990*;349 I 0.970*;350 L 0.975*;353 C 0.991**;354 H 0.994**;355 G 0.990*;	GAUG00044202	PREDICTED: glycogen synthase [Gossypium arboreum]	-	-	-	-	-	GO:0016757//transferase activity, transferring glycosyl groups;GO:0003824//catalytic activity;GO:0016758//transferase activity, transferring hexosyl groups;GO:0016740//transferase activity;GO:0046527//glucosyltransferase activity;GO:0000009//alpha-1,6-mannosyltransferase activity;GO:0000030//mannosyltransferase activity	GO:0008152//metabolic process;GO:0044699//single-organism process;GO:0005975//carbohydrate metabolic process;GO:0044723//single-organism carbohydrate metabolic process;GO:0071704//organic substance metabolic process;GO:0044238//primary metabolic process;GO:0044710//single-organism metabolic process;GO:0070085//glycosylation
GAUG00044197	ORTHOMCL10489	Gau	0.00044767	999	226 S 0.975*;	GAUG00044197	PREDICTED: tRNA-dihydrouridine(20) synthase [NAD(P)+]-like isoform X1 [Gossypium arboreum]	-	-	-	-	-	GO:0097159//organic cyclic compound binding;GO:0016491//oxidoreductase activity;GO:0000166//nucleotide binding;GO:0005488//binding;GO:0036094//small molecule binding;GO:1901363//heterocyclic compound binding;GO:0016627//oxidoreductase activity, acting on the CH-CH group of donors;GO:0003824//catalytic activity;GO:1901265//nucleoside phosphate binding	GO:0016070//RNA metabolic process;GO:0008152//metabolic process;GO:0043170//macromolecule metabolic process;GO:0006725//cellular aromatic compound metabolic process;GO:0090304//nucleic acid metabolic process;GO:0006399//tRNA metabolic process;GO:0044237//cellular metabolic process;GO:0006807//nitrogen compound metabolic process;GO:0044238//primary metabolic process;GO:1901360//organic cyclic comp…
GAUG00001154	ORTHOMCL10495	Gau	4.59e-06	418.581	1058 W 0.985*;	GAUG00001154	PREDICTED: DNA polymerase delta catalytic subunit [Gossypium raimondii]	-	-	-	-	-	GO:0005488//binding;GO:0016779//nucleotidyltransferase activity;GO:1901363//heterocyclic compound binding;GO:0003676//nucleic acid binding;GO:0003824//catalytic activity;GO:0016740//transferase activity;GO:0097159//organic cyclic compound binding;GO:0034061//DNA polymerase activity;GO:0016772//transferase activity, transferring phosphorus-containing groups	GO:0009987//cellular process;GO:0043170//macromolecule metabolic process;GO:0044260//cellular macromolecule metabolic process;GO:0044238//primary metabolic process;GO:0006725//cellular aromatic compound metabolic process;GO:1901360//organic cyclic compound metabolic process;GO:0006139//nucleobase-containing compound metabolic process;GO:0044237//cellular metabolic process;GO:0034641//cellular nit…
GAUG00032919	ORTHOMCL10506	Gau	0.00112634	40.6644	56 K 0.959*;564 K 0.957*;	GAUG00032919	PREDICTED: mitogen-activated protein kinase-binding protein 1 isoform X1 [Gossypium hirsutum]	-	-	-	-	-	-	-
GAUG00001043	ORTHOMCL10517	Gau	0	999	213 I 0.999**;214 L 0.984*;215 S 0.976*;217 P 0.998**;221 M 0.966*;223 C 0.984*;224 C 0.974*;228 E 0.997**;229 F 0.988*;231 M 0.991**;	GAUG00001043	PREDICTED: plant intracellular Ras-group-related LRR protein 6-like [Gossypium hirsutum]	-	-	-	-	-	-	-
GAUG00004624	ORTHOMCL10523	Gau	3e-09	999	61 C 0.989*;66 H 0.977*;336 L 0.980*;	GAUG00004624	Calcineurin-like metallo-phosphoesterase superfamily protein isoform 1 [Theobroma cacao]	-	-	-	-	-	GO:0003824//catalytic activity	-
GAUG00002677	ORTHOMCL10524	Gau	0	999	355 S 0.961*;358 T 0.966*;360 G 0.967*;	GAUG00002677	PREDICTED: ras GTPase-activating protein-binding protein 2 [Gossypium raimondii]	-	-	-	-	GO:0005623//cell;GO:0044464//cell part	GO:0005488//binding;GO:0097159//organic cyclic compound binding	GO:0051234//establishment of localization;GO:0051179//localization
GAUG00011754	ORTHOMCL10543	Gau	0.00217941	999	296 D 0.971*;	GAUG00011754	PREDICTED: reticulocalbin-2-like isoform X1 [Gossypium hirsutum]	-	-	-	-	-	-	GO:0009968//negative regulation of signal transduction;GO:0050794//regulation of cellular process;GO:0010646//regulation of cell communication;GO:0048519//negative regulation of biological process;GO:0010648//negative regulation of cell communication;GO:0050789//regulation of biological process;GO:0023057//negative regulation of signaling;GO:0044699//single-organism process;GO:0048523//negative r…
GAUG00024185	ORTHOMCL10552	Gau	0	999	1 V 0.981*;4 E 0.975*;10 I 0.951*;12 C 0.982*;14 L 0.973*;16 S 0.982*;539 S 0.977*;544 Q 0.991**;545 Q 0.973*;	GAUG00024185	PREDICTED: importin beta-like SAD2 homolog isoform X1 [Gossypium raimondii]	-	-	-	-	-	-	-
GAUG00024197	ORTHOMCL10553	Gau	0	999	107 S 0.997**;108 L 0.998**;109 F 0.978*;117 L 0.993**;118 R 0.998**;119 A 0.977*;120 R 0.962*;122 D 0.972*;123 Y 0.975*;	GAUG00024197	PREDICTED: DNA (cytosine-5)-methyltransferase DRM1-like [Gossypium hirsutum]	-	-	-	-	-	GO:0016740//transferase activity;GO:0016741//transferase activity, transferring one-carbon groups;GO:0003824//catalytic activity	GO:0008152//metabolic process
GAUG00008808	ORTHOMCL10565	Gau	0	999	256 D 0.977*;259 S 0.982*;263 F 0.988*;264 L 0.983*;265 K 0.999**;267 V 0.989*;271 F 0.990**;277 E 0.992**;278 D 0.992**;279 L 0.983*;280 M 0.997**;281 L 0.985*;282 H 0.988*;	GAUG00008808	PREDICTED: hsp70 nucleotide exchange factor FES1-like [Gossypium hirsutum]	-	-	-	-	-	-	-
GAUG00030570	ORTHOMCL10570	Gau	4e-09	998.997	2 W 0.987*;9 E 0.999**;11 L 0.996**;13 A 0.997**;	GAUG00030570	Tetratricopeptide repeat (TPR)-like superfamily protein isoform 4, partial [Theobroma cacao]	-	-	-	-	-	-	-
GAUG00017118	ORTHOMCL10575	Gau	0	999	193 C 0.996**;195 Q 0.984*;198 I 0.991**;199 L 0.992**;201 I 0.993**;205 D 0.989*;208 L 0.994**;210 V 0.995**;211 V 0.992**;213 S 0.998**;219 P 0.994**;220 Y 0.999**;468 D 0.973*;475 S 0.979*;477 E 0.978*;	GAUG00017118	PREDICTED: malonyl-CoA decarboxylase, mitochondrial isoform X2 [Gossypium arboreum]	-	-	-	-	-	-	-
GAUG00023201	ORTHOMCL10577	Gau	2e-09	999	51 H 0.988*;52 E 0.992**;59 A 0.991**;	GAUG00023201	PREDICTED: trigger factor-like [Gossypium hirsutum]	-	-	-	-	-	-	-
GAUG00009199	ORTHOMCL10586	Gau	1.5e-08	420.66	225 S 0.995**;226 G 0.999**;230 R 0.989*;231 G 0.986*;	GAUG00009199	PREDICTED: nuclear speckle RNA-binding protein A-like isoform X6 [Gossypium hirsutum]	-	-	-	-	-	-	-
GAUG00020339	ORTHOMCL10588	Gau	1.21e-07	999	388 W 0.950*;389 K 0.965*;390 S 0.976*;	GAUG00020339	PREDICTED: uncharacterized RNA pseudouridine synthase aq_1464-like [Gossypium hirsutum]	-	-	-	-	-	GO:0016853//isomerase activity;GO:0005488//binding;GO:0003676//nucleic acid binding;GO:1901363//heterocyclic compound binding;GO:0097159//organic cyclic compound binding;GO:0016866//intramolecular transferase activity;GO:0003824//catalytic activity	GO:1901360//organic cyclic compound metabolic process;GO:0008152//metabolic process;GO:0034641//cellular nitrogen compound metabolic process;GO:0043170//macromolecule metabolic process;GO:0044238//primary metabolic process;GO:0006139//nucleobase-containing compound metabolic process;GO:0044260//cellular macromolecule metabolic process;GO:0090304//nucleic acid metabolic process;GO:0046483//heteroc…
GAUG00022368	ORTHOMCL10592	Gau	0	999	477 S 1.000**;479 S 0.993**;481 Q 0.994**;482 C 0.999**;483 P 0.988*;487 H 0.999**;488 N 0.997**;491 R 0.999**;492 H 0.994**;493 F 0.995**;494 C 0.996**;495 W 0.985*;497 N 0.997**;498 K 0.995**;719 V 0.984*;720 E 0.995**;724 S 0.995**;727 K 0.952*;728 Y 0.993**;731 H 0.999**;	GAUG00022368	PREDICTED: DNA repair protein RAD16 isoform X1 [Theobroma cacao]	-	-	-	-	-	GO:0017111//nucleoside-triphosphatase activity;GO:0043167//ion binding;GO:0097367//carbohydrate derivative binding;GO:1901363//heterocyclic compound binding;GO:0016462//pyrophosphatase activity;GO:0016818//hydrolase activity, acting on acid anhydrides, in phosphorus-containing anhydrides;GO:0016787//hydrolase activity;GO:0016817//hydrolase activity, acting on acid anhydrides;GO:0032550//purine ri…	-
GAUG00025098	ORTHOMCL10599	Gau	2.29e-05	999	229 Y 0.992**;230 L 0.987*;	GAUG00025098	PREDICTED: protein LST8 homolog isoform X2 [Gossypium hirsutum]	-	-	-	-	-	-	-
GAUG00013882	ORTHOMCL10604	Gau	0	999	1 N 0.970*;6 K 0.992**;8 T 0.996**;	GAUG00013882	PREDICTED: pentatricopeptide repeat-containing protein At1g32415, mitochondrial [Gossypium raimondii]	-	-	-	-	-	-	-
GAUG00010302	ORTHOMCL10611	Gau	0	999	1 S 0.999**;3 H 0.977*;4 S 0.993**;6 S 0.993**;7 N 0.974*;8 G 0.993**;10 L 0.993**;	GAUG00010302	PREDICTED: DNA repair endonuclease UVH1 [Gossypium arboreum]	-	-	-	-	GO:0043231//intracellular membrane-bounded organelle;GO:0043227//membrane-bounded organelle;GO:0044424//intracellular part;GO:0005623//cell;GO:0043226//organelle;GO:0005622//intracellular;GO:0043229//intracellular organelle;GO:0044464//cell part	GO:1901363//heterocyclic compound binding;GO:0003824//catalytic activity;GO:0016788//hydrolase activity, acting on ester bonds;GO:0003676//nucleic acid binding;GO:0005488//binding;GO:0004518//nuclease activity;GO:0016787//hydrolase activity;GO:0097159//organic cyclic compound binding	GO:0051716//cellular response to stimulus;GO:0006950//response to stress;GO:0044270//cellular nitrogen compound catabolic process;GO:0046483//heterocycle metabolic process;GO:0071704//organic substance metabolic process;GO:0090304//nucleic acid metabolic process;GO:0044710//single-organism metabolic process;GO:0044260//cellular macromolecule metabolic process;GO:0006310//DNA recombination;GO:0044…
GAUG00005961	ORTHOMCL10615	Gau	1e-09	999	1045 I 0.990**;1047 N 0.957*;1048 G 0.955*;	GAUG00005961	PREDICTED: probable inactive ATP-dependent zinc metalloprotease FTSHI 5, chloroplastic [Gossypium arboreum]	-	-	-	-	GO:0005623//cell;GO:0005737//cytoplasm;GO:0044444//cytoplasmic part;GO:0043229//intracellular organelle;GO:0044464//cell part;GO:0009526//plastid envelope;GO:0044422//organelle part;GO:0043226//organelle;GO:0031967//organelle envelope;GO:0044435//plastid part;GO:0005911//cell-cell junction;GO:0044424//intracellular part;GO:0031975//envelope;GO:0043231//intracellular membrane-bounded organelle;GO:…	GO:0008233//peptidase activity;GO:0001882//nucleoside binding;GO:0016817//hydrolase activity, acting on acid anhydrides;GO:0016818//hydrolase activity, acting on acid anhydrides, in phosphorus-containing anhydrides;GO:0016462//pyrophosphatase activity;GO:0005488//binding;GO:0032550//purine ribonucleoside binding;GO:0003824//catalytic activity;GO:0097367//carbohydrate derivative binding;GO:0016787…	GO:0019538//protein metabolic process;GO:0043170//macromolecule metabolic process;GO:0008152//metabolic process;GO:0071704//organic substance metabolic process;GO:0044238//primary metabolic process
GAUG00018679	ORTHOMCL10622	Gau	0	999	1034 E 0.998**;1037 E 0.983*;1038 W 0.986*;1039 T 0.978*;1041 E 0.990*;	GAUG00018679	PREDICTED: histone-lysine N-methyltransferase ATX2-like [Gossypium arboreum]	-	-	-	-	-	GO:0016278//lysine N-methyltransferase activity;GO:0008170//N-methyltransferase activity;GO:0008276//protein methyltransferase activity;GO:0043169//cation binding;GO:0046872//metal ion binding;GO:0016279//protein-lysine N-methyltransferase activity;GO:0003824//catalytic activity;GO:0043167//ion binding;GO:0016740//transferase activity;GO:0016741//transferase activity, transferring one-carbon grou…	GO:0043412//macromolecule modification;GO:0051276//chromosome organization;GO:0006325//chromatin organization;GO:0036211//protein modification process;GO:0044237//cellular metabolic process;GO:0008213//protein alkylation;GO:0044710//single-organism metabolic process;GO:0044763//single-organism cellular process;GO:0019538//protein metabolic process;GO:1902589//single-organism organelle organizatio…
GAUG00024075	ORTHOMCL10623	Gau	2.95e-06	999	118 L 0.960*;119 R 0.975*;	GAUG00024075	15-cis-zeta-carotene isomerase, partial [Gossypium raimondii]	-	-	-	-	-	-	-
GAUG00035920	ORTHOMCL10632	Gau	0	999	241 S 0.990**;242 D 0.998**;243 D 0.999**;244 E 0.960*;245 K 0.998**;247 K 0.999**;248 S 0.991**;	GAUG00035920	Protease 2 [Morus notabilis]	-	-	-	-	-	-	-
GAUG00004506	ORTHOMCL10634	Gau	8e-08	489.186	117 F 0.981*;118 L 0.991**;122 T 0.988*;125 E 0.998**;127 T 0.986*;129 P 0.985*;	GAUG00004506	PREDICTED: centromere protein O isoform X1 [Gossypium arboreum]	-	-	-	-	-	-	GO:0046486//glycerolipid metabolic process;GO:0090407//organophosphate biosynthetic process;GO:0044763//single-organism cellular process;GO:0044699//single-organism process;GO:0006996//organelle organization;GO:0006796//phosphate-containing compound metabolic process;GO:0071840//cellular component organization or biogenesis;GO:0016043//cellular component organization;GO:0006793//phosphorus metabo…
GAUG00004509	ORTHOMCL10635	Gau	0	515.035	170 D 0.999**;172 R 0.998**;173 R 0.993**;178 F 0.975*;179 A 0.998**;180 R 0.995**;183 L 0.992**;186 E 0.994**;188 G 0.982*;189 S 0.999**;191 S 0.976*;193 L 0.996**;194 T 0.992**;197 L 0.998**;199 M 0.980*;	GAUG00004509	PREDICTED: pentatricopeptide repeat-containing protein At5g10690 [Gossypium raimondii]	-	-	-	-	-	-	-
GAUG00005600	ORTHOMCL10637	Gau	0	862.589	1463 D 0.956*;1465 V 0.959*;1467 A 0.953*;1468 V 0.960*;	GAUG00005600	PREDICTED: nuclear pore complex protein NUP160-like isoform X2 [Gossypium hirsutum]	-	-	-	-	-	-	-
GAUG00028927	ORTHOMCL10640	Gau	0	999	255 V 0.997**;256 Y 0.987*;258 S 0.998**;259 D 0.991**;260 C 0.987*;	GAUG00028927	PREDICTED: peptidyl-prolyl cis-trans isomerase CYP28, chloroplastic-like [Gossypium hirsutum]	-	-	-	-	GO:0043226//organelle;GO:0005737//cytoplasm;GO:0005622//intracellular;GO:0043231//intracellular membrane-bounded organelle;GO:0044424//intracellular part;GO:0043229//intracellular organelle;GO:0009536//plastid;GO:0043227//membrane-bounded organelle;GO:0044464//cell part;GO:0005623//cell;GO:0044444//cytoplasmic part;GO:0009579//thylakoid;GO:0044436//thylakoid part	GO:0016853//isomerase activity;GO:0016859//cis-trans isomerase activity;GO:0003824//catalytic activity	GO:0044238//primary metabolic process;GO:0044267//cellular protein metabolic process;GO:0044260//cellular macromolecule metabolic process;GO:0043170//macromolecule metabolic process;GO:0009987//cellular process;GO:0008152//metabolic process;GO:0044237//cellular metabolic process;GO:0071704//organic substance metabolic process;GO:0019538//protein metabolic process
GAUG00041654	ORTHOMCL10645	Gau	0	999	365 P 0.998**;366 E 0.987*;368 A 0.997**;370 P 0.997**;371 D 0.998**;372 A 0.988*;373 Y 0.996**;374 V 0.978*;	GAUG00041654	PREDICTED: zinc finger CCCH domain-containing protein 16 isoform X1 [Gossypium raimondii]	-	-	-	-	-	-	-
GAUG00012131	ORTHOMCL10646	Gau	0	479.425	389 Q 0.987*;390 G 0.965*;392 N 0.993**;393 Q 0.987*;396 Q 0.998**;398 Y 0.998**;400 A 0.998**;401 H 0.998**;404 I 0.988*;405 Q 0.999**;	GAUG00012131	Lipase [Gossypium arboreum]	-	-	-	-	-	GO:0003824//catalytic activity	-
GAUG00016875	ORTHOMCL10651	Gau	0	259.695	4 K 0.993**;5 D 0.999**;6 K 0.993**;7 W 0.989*;11 S 0.998**;13 G 0.991**;135 P 0.988*;136 K 0.974*;140 F 0.995**;141 F 0.999**;159 T 0.990**;160 F 0.992**;161 N 0.999**;162 E 0.989*;165 V 0.996**;166 R 0.992**;	GAUG00016875	PREDICTED: phosphatidylserine decarboxylase proenzyme 2-like [Gossypium hirsutum]	-	-	-	-	-	-	-
GAUG00006679	ORTHOMCL10663	Gau	1.72e-06	425.563	21 P 0.955*;36 S 0.992**;89 F 0.993**;162 E 0.991**;310 Q 0.990*;	GAUG00006679	PREDICTED: protein SLOW GREEN 1, chloroplastic isoform X2 [Gossypium raimondii]	-	-	-	-	-	-	-
GAUG00004445	ORTHOMCL10665	Gau	0	999	236 E 0.997**;239 L 0.957*;241 A 0.986*;242 S 0.994**;244 E 0.996**;247 V 0.987*;248 Q 0.992**;	GAUG00004445	MutS2 [Arabidopsis thaliana]	-	-	-	-	-	-	-
GAUG00001666	ORTHOMCL10668	Gau	0	999	408 V 0.990*;410 I 0.958*;411 F 0.965*;412 D 0.985*;413 L 0.986*;414 I 0.996**;415 K 0.987*;416 L 0.997**;418 K 0.964*;420 V 0.994**;424 I 0.984*;427 S 0.987*;429 R 0.988*;430 I 0.991**;	GAUG00001666	PREDICTED: exonuclease mut-7 homolog isoform X2 [Gossypium hirsutum]	-	-	-	-	-	GO:0016788//hydrolase activity, acting on ester bonds;GO:0004527//exonuclease activity;GO:0016787//hydrolase activity;GO:0004518//nuclease activity;GO:0003824//catalytic activity	GO:0006139//nucleobase-containing compound metabolic process;GO:0044237//cellular metabolic process;GO:0009987//cellular process;GO:0006807//nitrogen compound metabolic process;GO:0006725//cellular aromatic compound metabolic process;GO:0071704//organic substance metabolic process;GO:0090304//nucleic acid metabolic process;GO:0034641//cellular nitrogen compound metabolic process;GO:0046483//heter…
GAUG00000105	ORTHOMCL10696	Gau	1.4e-08	570.77	105 N 0.995**;106 A 0.976*;153 D 0.979*;	GAUG00000105	PREDICTED: probable GTP-binding protein OBGM, mitochondrial isoform X1 [Gossypium raimondii]	-	-	-	-	-	GO:0017111//nucleoside-triphosphatase activity;GO:0001882//nucleoside binding;GO:0016462//pyrophosphatase activity;GO:0016787//hydrolase activity;GO:0003824//catalytic activity;GO:0005488//binding;GO:0016817//hydrolase activity, acting on acid anhydrides;GO:0043167//ion binding;GO:0097159//organic cyclic compound binding;GO:0036094//small molecule binding;GO:0032549//ribonucleoside binding;GO:004…	-
GAUG00013690	ORTHOMCL10697	Gau	0	422.608	444 E 0.987*;446 K 0.990*;447 L 0.999**;450 E 0.999**;453 R 0.994**;457 S 0.994**;458 I 0.999**;461 A 0.994**;464 Q 0.951*;466 A 0.999**;471 E 0.999**;473 L 0.994**;475 I 0.996**;476 A 0.997**;479 S 0.998**;	GAUG00013690	PREDICTED: monodehydroascorbate reductase, chloroplastic [Gossypium raimondii]	-	-	-	-	GO:0005737//cytoplasm;GO:0031975//envelope;GO:0044422//organelle part;GO:0005622//intracellular;GO:0009532//plastid stroma;GO:0044444//cytoplasmic part;GO:0043227//membrane-bounded organelle;GO:0043229//intracellular organelle;GO:0031967//organelle envelope;GO:0009526//plastid envelope;GO:0044464//cell part;GO:0044424//intracellular part;GO:0043226//organelle;GO:0005623//cell;GO:0009536//plastid;…	GO:0003824//catalytic activity;GO:0016651//oxidoreductase activity, acting on NAD(P)H;GO:0016655//oxidoreductase activity, acting on NAD(P)H, quinone or similar compound as acceptor;GO:0001883//purine nucleoside binding;GO:0016491//oxidoreductase activity;GO:0032549//ribonucleoside binding;GO:0097159//organic cyclic compound binding;GO:1901363//heterocyclic compound binding;GO:0097367//carbohydra…	GO:0044699//single-organism process;GO:0042743//hydrogen peroxide metabolic process;GO:0009987//cellular process;GO:0044710//single-organism metabolic process;GO:0072593//reactive oxygen species metabolic process;GO:0008152//metabolic process;GO:0044237//cellular metabolic process
GAUG00004843	ORTHOMCL10698	Gau	0	999	1 N 0.995**;4 I 0.981*;5 L 0.994**;6 L 0.979*;10 P 0.995**;11 S 0.998**;12 G 0.993**;16 V 0.994**;20 F 0.974*;22 G 0.979*;24 V 0.981*;27 R 0.994**;28 V 0.976*;31 Q 0.995**;34 I 0.999**;35 G 0.998**;37 I 0.974*;123 A 0.996**;125 G 0.995**;127 G 0.958*;131 P 0.999**;132 F 0.995**;133 L 0.996**;134 C 0.999**;135 N 0.995**;	GAUG00004843	PREDICTED: galacturonokinase isoform X1 [Gossypium raimondii]	-	-	-	-	GO:0044464//cell part;GO:0044444//cytoplasmic part;GO:0044424//intracellular part;GO:0005622//intracellular;GO:0005737//cytoplasm;GO:0005623//cell	GO:0001882//nucleoside binding;GO:0043169//cation binding;GO:0032550//purine ribonucleoside binding;GO:0032549//ribonucleoside binding;GO:0016772//transferase activity, transferring phosphorus-containing groups;GO:0097367//carbohydrate derivative binding;GO:0036094//small molecule binding;GO:0016773//phosphotransferase activity, alcohol group as acceptor;GO:0005488//binding;GO:0003824//catalytic …	GO:0008152//metabolic process;GO:0006082//organic acid metabolic process;GO:0071704//organic substance metabolic process;GO:0019586//galacturonate metabolic process;GO:0019752//carboxylic acid metabolic process;GO:0044710//single-organism metabolic process;GO:0006796//phosphate-containing compound metabolic process;GO:0044723//single-organism carbohydrate metabolic process;GO:0016310//phosphoryla…
GAUG00013075	ORTHOMCL10699	Gau	3e-09	521.825	776 E 0.996**;777 R 0.996**;782 Q 0.961*;	GAUG00013075	PREDICTED: microtubule-associated protein TORTIFOLIA1 [Gossypium arboreum]	-	-	-	-	-	-	GO:0009890//negative regulation of biosynthetic process;GO:0051171//regulation of nitrogen compound metabolic process;GO:0051052//regulation of DNA metabolic process;GO:0050793//regulation of developmental process;GO:0031324//negative regulation of cellular metabolic process;GO:0010558//negative regulation of macromolecule biosynthetic process;GO:0018022//peptidyl-lysine methylation;GO:0045934//n…
GAUG00013063	ORTHOMCL10704	Gau	0	999	583 Q 0.962*;587 S 0.961*;588 S 0.997**;	GAUG00013063	transmembrane protein [Arabidopsis thaliana]	-	-	-	-	GO:0043227//membrane-bounded organelle;GO:0043229//intracellular organelle;GO:0005623//cell;GO:0043226//organelle;GO:0043231//intracellular membrane-bounded organelle;GO:0044464//cell part;GO:0005622//intracellular;GO:0044424//intracellular part	-	GO:0009987//cellular process;GO:0048869//cellular developmental process;GO:0032502//developmental process;GO:0044707//single-multicellular organism process;GO:0048229//gametophyte development;GO:0085029//extracellular matrix assembly;GO:0045229//external encapsulating structure organization;GO:0071840//cellular component organization or biogenesis;GO:0048856//anatomical structure development;GO:0…
GAUG00033333	ORTHOMCL10716	Gau	4.15e-07	999	1 Y 0.998**;	GAUG00033333	PREDICTED: rho GTPase-activating protein 68F isoform X2 [Gossypium raimondii]	-	-	-	-	-	-	-
GAUG00016145	ORTHOMCL10719	Gau	0	999	274 P 0.999**;275 I 0.952*;276 G 0.996**;277 D 0.999**;278 G 0.998**;282 C 0.995**;284 K 1.000**;	GAUG00016145	PREDICTED: tricin synthase 1-like isoform X1 [Gossypium hirsutum]	-	-	-	-	-	GO:0016740//transferase activity;GO:0003824//catalytic activity;GO:0008168//methyltransferase activity;GO:0016741//transferase activity, transferring one-carbon groups	GO:0008152//metabolic process
GAUG00040503	ORTHOMCL10721	Gau	0	999	423 M 0.970*;424 R 0.998**;427 E 0.989*;	GAUG00040503	PREDICTED: DNA polymerase delta small subunit-like [Gossypium hirsutum]	-	-	-	-	-	GO:0016740//transferase activity;GO:0016772//transferase activity, transferring phosphorus-containing groups;GO:0003824//catalytic activity;GO:0034061//DNA polymerase activity;GO:0016779//nucleotidyltransferase activity	GO:0051172//negative regulation of nitrogen compound metabolic process;GO:0048580//regulation of post-embryonic development;GO:1903506//regulation of nucleic acid-templated transcription;GO:2000026//regulation of multicellular organismal development;GO:0032259//methylation;GO:0043170//macromolecule metabolic process;GO:0034641//cellular nitrogen compound metabolic process;GO:0018193//peptidyl-ami…
GAUG00000276	ORTHOMCL10726	Gau	0	999	128 P 0.986*;430 P 0.996**;431 G 0.989*;432 W 0.985*;433 G 0.969*;436 K 0.998**;437 K 0.989*;438 C 0.987*;439 Q 0.983*;445 W 0.966*;446 E 0.988*;447 V 0.956*;449 Q 0.998**;450 Q 0.987*;451 Y 0.986*;452 K 0.965*;	GAUG00000276	PREDICTED: DDRGK domain-containing protein 1-like [Gossypium hirsutum]	-	-	-	-	-	GO:0097159//organic cyclic compound binding;GO:0005488//binding	GO:0071704//organic substance metabolic process;GO:0006793//phosphorus metabolic process;GO:0009416//response to light stimulus;GO:0009987//cellular process;GO:0034641//cellular nitrogen compound metabolic process;GO:0044267//cellular protein metabolic process;GO:0006725//cellular aromatic compound metabolic process;GO:0019538//protein metabolic process;GO:1901576//organic substance biosynthetic …
GAUG00009305	ORTHOMCL10737	Gau	0	999	3 A 0.966*;4 S 0.959*;8 D 0.977*;9 L 0.988*;10 K 0.978*;14 D 0.997**;15 Q 0.956*;16 C 0.996**;18 S 0.971*;	GAUG00009305	PREDICTED: TPR repeat-containing thioredoxin TDX [Gossypium arboreum]	-	-	-	-	-	GO:0005488//binding;GO:0031072//heat shock protein binding;GO:0016667//oxidoreductase activity, acting on a sulfur group of donors;GO:0003824//catalytic activity;GO:0016491//oxidoreductase activity;GO:0005515//protein binding	GO:0043933//macromolecular complex subunit organization;GO:0044267//cellular protein metabolic process;GO:0044085//cellular component biogenesis;GO:0022607//cellular component assembly;GO:0009408//response to heat;GO:0065003//macromolecular complex assembly;GO:0071840//cellular component organization or biogenesis;GO:0044260//cellular macromolecule metabolic process;GO:0009266//response to temper…
GAUG00009317	ORTHOMCL10743	Gau	2.4e-08	466.436	251 D 0.967*;253 C 0.989*;255 S 0.983*;	GAUG00009317	PREDICTED: bifunctional D-cysteine desulfhydrase/1-aminocyclopropane-1-carboxylate deaminase, mitochondrial-like [Gossypium hirsutum]	-	-	-	-	GO:0044444//cytoplasmic part;GO:0043231//intracellular membrane-bounded organelle;GO:0043227//membrane-bounded organelle;GO:0044424//intracellular part;GO:0043226//organelle;GO:0044464//cell part;GO:0005737//cytoplasm;GO:0005622//intracellular;GO:0009536//plastid;GO:0005623//cell;GO:0043229//intracellular organelle	GO:0046914//transition metal ion binding;GO:0016846//carbon-sulfur lyase activity;GO:0016787//hydrolase activity;GO:0016829//lyase activity;GO:0043169//cation binding;GO:0016810//hydrolase activity, acting on carbon-nitrogen (but not peptide) bonds;GO:0005488//binding;GO:0043167//ion binding;GO:0003824//catalytic activity;GO:0046872//metal ion binding	GO:0044710//single-organism metabolic process;GO:0044712//single-organism catabolic process;GO:0006006//glucose metabolic process;GO:0009069//serine family amino acid metabolic process;GO:0019757//glycosinolate metabolic process;GO:0006970//response to osmotic stress;GO:0008152//metabolic process;GO:0043449//cellular alkene metabolic process;GO:1901657//glycosyl compound metabolic process;GO:0044…
GAUG00031592	ORTHOMCL10746	Gau	0	999	109 A 0.999**;110 T 1.000**;112 I 0.957*;113 F 0.957*;114 E 1.000**;115 V 0.989*;116 E 1.000**;117 L 0.998**;118 L 0.999**;121 R 0.998**;122 P 0.958*;123 R 0.998**;124 K 1.000**;126 L 0.996**;127 S 0.999**;	GAUG00031592	FKBP-like peptidyl-prolyl cis-trans isomerase family protein [Theobroma cacao]	-	-	-	-	-	GO:0016859//cis-trans isomerase activity;GO:0016853//isomerase activity;GO:0003824//catalytic activity	GO:0044267//cellular protein metabolic process;GO:0009987//cellular process;GO:0044260//cellular macromolecule metabolic process;GO:0044237//cellular metabolic process;GO:0008152//metabolic process;GO:0071704//organic substance metabolic process;GO:0019538//protein metabolic process;GO:0043170//macromolecule metabolic process;GO:0044238//primary metabolic process
GAUG00004828	ORTHOMCL10751	Gau	0	259.029	257 S 0.983*;258 A 0.995**;260 F 0.984*;263 S 0.979*;264 V 0.985*;267 M 0.958*;268 C 0.964*;269 V 0.976*;	GAUG00004828	PREDICTED: peptidyl-prolyl cis-trans isomerase CYP59 [Gossypium raimondii]	-	-	-	-	GO:0005623//cell;GO:0043227//membrane-bounded organelle;GO:0044464//cell part;GO:0043229//intracellular organelle;GO:0044424//intracellular part;GO:0043226//organelle;GO:0005622//intracellular;GO:0005737//cytoplasm;GO:0043231//intracellular membrane-bounded organelle;GO:0044444//cytoplasmic part	GO:0043167//ion binding;GO:0005488//binding;GO:1901363//heterocyclic compound binding;GO:0003676//nucleic acid binding;GO:0016853//isomerase activity;GO:0003824//catalytic activity;GO:0016859//cis-trans isomerase activity;GO:0046914//transition metal ion binding;GO:0043169//cation binding;GO:0046872//metal ion binding;GO:0097159//organic cyclic compound binding	GO:0019538//protein metabolic process;GO:0043412//macromolecule modification;GO:0006725//cellular aromatic compound metabolic process;GO:0000377//RNA splicing, via transesterification reactions with bulged adenosine as nucleophile;GO:0016070//RNA metabolic process;GO:0044237//cellular metabolic process;GO:0000375//RNA splicing, via transesterification reactions;GO:0006807//nitrogen compound metab…
GAUG00049832	ORTHOMCL10752	Gau	1.64e-05	249.782	1 A 1.000**;2 Y 0.997**;3 K 0.981*;50 I 0.982*;125 N 0.980*;180 R 0.973*;209 S 0.984*;328 L 0.971*;475 K 0.982*;477 N 0.985*;	GAUG00049832	PREDICTED: nucleolar complex protein 3 homolog [Gossypium raimondii]	-	-	-	-	-	-	GO:0044237//cellular metabolic process;GO:0016482//cytoplasmic transport;GO:0051169//nuclear transport;GO:0045184//establishment of protein localization;GO:0051170//nuclear import;GO:1901576//organic substance biosynthetic process;GO:0017038//protein import;GO:0044271//cellular nitrogen compound biosynthetic process;GO:0006913//nucleocytoplasmic transport;GO:0006810//transport;GO:0006793//phospho…
GAUG00016955	ORTHOMCL10755	Gau	0	999	1 M 0.995**;3 A 0.993**;4 T 0.995**;5 L 0.993**;11 P 0.996**;18 P 0.997**;510 S 0.999**;511 I 0.999**;512 L 0.972*;	GAUG00016955	PREDICTED: preprotein translocase subunit SCY2, chloroplastic [Gossypium arboreum]	-	-	-	-	GO:0044424//intracellular part;GO:0044425//membrane part;GO:0016020//membrane;GO:0031967//organelle envelope;GO:0043226//organelle;GO:0042170//plastid membrane;GO:0005623//cell;GO:0031975//envelope;GO:0043227//membrane-bounded organelle;GO:0043231//intracellular membrane-bounded organelle;GO:0044446//intracellular organelle part;GO:0005737//cytoplasm;GO:0044444//cytoplasmic part;GO:0009536//plast…	-	GO:0006220//pyrimidine nucleotide metabolic process;GO:0072527//pyrimidine-containing compound metabolic process;GO:1901564//organonitrogen compound metabolic process;GO:0006139//nucleobase-containing compound metabolic process;GO:0044763//single-organism cellular process;GO:0019637//organophosphate metabolic process;GO:0044237//cellular metabolic process;GO:0009987//cellular process;GO:0072528//…
GAUG00035725	ORTHOMCL10763	Gau	0	999	743 G 0.957*;746 H 0.988*;749 H 0.998**;756 P 0.986*;757 F 0.987*;759 Q 0.980*;766 H 0.998**;767 D 0.998**;768 N 0.974*;	GAUG00035725	PREDICTED: transcription initiation factor TFIID subunit 2-like isoform X1 [Gossypium hirsutum]	-	-	-	-	-	-	-
GAUG00009266	ORTHOMCL10764	Gau	5.15e-06	999	10 V 0.958*;	GAUG00009266	PREDICTED: zinc finger BED domain-containing protein DAYSLEEPER [Gossypium arboreum]	-	-	-	-	-	GO:0003676//nucleic acid binding;GO:0005515//protein binding;GO:0097159//organic cyclic compound binding;GO:0005488//binding;GO:1901363//heterocyclic compound binding	-
GAUG00035752	ORTHOMCL10765	Gau	0	999	131 V 0.975*;132 E 0.983*;133 K 0.997**;135 A 0.988*;136 L 0.976*;137 V 0.967*;588 V 0.978*;593 K 0.983*;	GAUG00035752	Zinc finger, C3HC-like protein [Corchorus capsularis]	-	-	-	-	-	-	-
GAUG00006123	ORTHOMCL10771	Gau	0	999	483 E 0.998**;485 E 0.985*;486 A 0.998**;488 A 0.956*;489 R 0.989*;492 E 0.973*;493 K 0.988*;494 Q 0.983*;495 I 0.986*;496 A 0.996**;500 E 0.971*;505 E 0.998**;507 R 0.998**;509 L 0.982*;510 S 0.998**;	GAUG00006123	PREDICTED: coiled-coil domain-containing protein SCD2-like isoform X1 [Gossypium hirsutum]	-	-	-	-	-	-	-
GAUG00013092	ORTHOMCL10776	Gau	5.58e-05	999	763 Y 0.963*;	GAUG00013092	PREDICTED: origin of replication complex subunit 1B-like [Gossypium arboreum]	-	-	-	-	GO:0043231//intracellular membrane-bounded organelle;GO:0044464//cell part;GO:0044424//intracellular part;GO:0043226//organelle;GO:0005623//cell;GO:0043227//membrane-bounded organelle;GO:0005622//intracellular;GO:0043229//intracellular organelle	GO:1901363//heterocyclic compound binding;GO:0032549//ribonucleoside binding;GO:0001882//nucleoside binding;GO:0097159//organic cyclic compound binding;GO:0036094//small molecule binding;GO:0001883//purine nucleoside binding;GO:0005488//binding;GO:0046872//metal ion binding;GO:0043167//ion binding;GO:0097367//carbohydrate derivative binding;GO:0046914//transition metal ion binding;GO:0032550//pur…	-
GAUG00048097	ORTHOMCL10783	Gau	4.41e-05	97.5254	1 A 0.992**;2 M 0.972*;	GAUG00048097	PREDICTED: R3H domain-containing protein 2-like isoform X1 [Gossypium raimondii]	-	-	-	-	-	-	-
GAUG00006312	ORTHOMCL10790	Gau	0	999	10 W 0.996**;11 R 0.996**;15 A 0.953*;16 K 0.994**;17 S 0.996**;18 Q 1.000**;19 R 0.999**;20 D 0.963*;21 L 0.959*;22 W 0.997**;23 K 0.953*;62 G 0.950*;	GAUG00006312	PREDICTED: membrin-11 [Gossypium arboreum]	-	-	-	-	-	-	-
GAUG00042077	ORTHOMCL10795	Gau	0	999	1 Y 1.000**;2 V 1.000**;3 C 1.000**;5 G 1.000**;6 T 1.000**;7 Q 0.992**;8 K 0.992**;9 D 1.000**;10 D 1.000**;11 S 0.994**;12 A 0.991**;13 E 1.000**;14 E 0.993**;116 H 0.971*;	GAUG00042077	PREDICTED: 50S ribosomal protein L18 [Gossypium arboreum]	-	-	-	-	-	-	-
GAUG00029515	ORTHOMCL10797	Gau	0	664.25	295 I 0.992**;296 S 0.952*;300 P 0.990*;301 T 0.997**;302 P 0.979*;303 S 0.989*;304 E 0.992**;306 R 0.980*;307 E 0.989*;308 C 0.964*;309 C 0.994**;312 K 0.996**;314 N 0.966*;316 Q 0.999**;317 H 0.998**;318 T 0.997**;319 L 0.989*;	GAUG00029515	Eukaryotic initiation factor 4F subunit p150 isoform 1 [Theobroma cacao]	-	-	-	-	GO:0043226//organelle;GO:0043231//intracellular membrane-bounded organelle;GO:0005737//cytoplasm;GO:0043227//membrane-bounded organelle;GO:0044464//cell part;GO:0043229//intracellular organelle;GO:0005622//intracellular;GO:0044424//intracellular part;GO:0009536//plastid;GO:0044444//cytoplasmic part;GO:0005623//cell	-	GO:0006807//nitrogen compound metabolic process;GO:0034645//cellular macromolecule biosynthetic process;GO:0043604//amide biosynthetic process;GO:0008152//metabolic process;GO:0044249//cellular biosynthetic process;GO:0044238//primary metabolic process;GO:0019538//protein metabolic process;GO:0009987//cellular process;GO:0044267//cellular protein metabolic process;GO:0006412//translation;GO:00436…
GAUG00017754	ORTHOMCL10806	Gau	0	686.859	163 I 0.996**;166 K 0.997**;168 K 0.996**;169 K 0.997**;171 S 0.996**;173 R 0.999**;174 T 0.983*;178 G 0.998**;180 L 0.996**;	GAUG00017754	PREDICTED: peptide deformylase 1A, chloroplastic/mitochondrial [Gossypium raimondii]	-	-	-	-	GO:0005623//cell;GO:0009532//plastid stroma;GO:0044446//intracellular organelle part;GO:0005622//intracellular;GO:0044422//organelle part;GO:0071944//cell periphery;GO:0044424//intracellular part;GO:0044444//cytoplasmic part;GO:0044435//plastid part;GO:0043226//organelle;GO:0043229//intracellular organelle;GO:0043231//intracellular membrane-bounded organelle;GO:0005618//cell wall;GO:0044464//cell…	GO:0016787//hydrolase activity;GO:0005488//binding;GO:0003824//catalytic activity;GO:0043167//ion binding;GO:0016811//hydrolase activity, acting on carbon-nitrogen (but not peptide) bonds, in linear amides;GO:0043169//cation binding;GO:0016810//hydrolase activity, acting on carbon-nitrogen (but not peptide) bonds	GO:0009987//cellular process;GO:0043412//macromolecule modification;GO:0044237//cellular metabolic process;GO:0006464//cellular protein modification process;GO:0043170//macromolecule metabolic process;GO:0044238//primary metabolic process;GO:0019538//protein metabolic process;GO:0010467//gene expression;GO:0036211//protein modification process;GO:0071704//organic substance metabolic process;GO:00…
GAUG00031854	ORTHOMCL10807	Gau	0	999	177 P 0.969*;178 C 0.983*;179 R 0.978*;	GAUG00031854	PREDICTED: probable polygalacturonase At1g80170 isoform X1 [Gossypium hirsutum]	-	-	-	-	GO:0005623//cell;GO:0071944//cell periphery;GO:0005618//cell wall;GO:0044464//cell part;GO:0030312//external encapsulating structure	GO:0003824//catalytic activity;GO:0016787//hydrolase activity	GO:0016043//cellular component organization;GO:0009987//cellular process;GO:0044238//primary metabolic process;GO:0045229//external encapsulating structure organization;GO:0071840//cellular component organization or biogenesis;GO:0008152//metabolic process
GAUG00024943	ORTHOMCL10812	Gau	0	999	576 R 0.999**;577 K 0.958*;578 I 0.992**;579 I 0.991**;583 N 0.988*;585 R 0.990**;588 H 0.992**;	GAUG00024943	PREDICTED: pentatricopeptide repeat-containing protein At4g33170-like [Gossypium hirsutum]	-	-	-	-	-	-	-
GAUG00049292	ORTHOMCL10823	Gau	0	999	294 A 0.994**;295 A 0.996**;296 A 0.987*;297 I 0.999**;299 R 0.974*;302 D 0.999**;304 D 0.993**;305 V 0.960*;	GAUG00049292	PREDICTED: RNA-binding protein 25 [Gossypium raimondii]	-	-	-	-	-	-	-
GAUG00017876	ORTHOMCL10824	Gau	7.22e-05	144.938	256 F 0.974*;262 K 0.974*;	GAUG00017876	PREDICTED: uncharacterized RNA methyltransferase pc1998-like isoform X2 [Gossypium hirsutum]	-	-	-	-	-	GO:0016740//transferase activity;GO:0016741//transferase activity, transferring one-carbon groups;GO:0008168//methyltransferase activity;GO:0003824//catalytic activity	GO:0034660//ncRNA metabolic process;GO:0006364//rRNA processing;GO:1901360//organic cyclic compound metabolic process;GO:0016072//rRNA metabolic process;GO:0006396//RNA processing;GO:0034641//cellular nitrogen compound metabolic process;GO:0044260//cellular macromolecule metabolic process;GO:0090304//nucleic acid metabolic process;GO:0044085//cellular component biogenesis;GO:0034470//ncRNA proces…
GAUG00033003	ORTHOMCL10841	Gau	0.000116488	137.193	208 T 0.995**;210 E 0.986*;	GAUG00033003	PREDICTED: ribonuclease II, chloroplastic/mitochondrial isoform X2 [Citrus sinensis]	-	-	-	-	-	-	-
GAUG00043547	ORTHOMCL10845	Gau	3e-09	999	220 C 0.977*;222 Q 0.992**;	GAUG00043547	PREDICTED: DNA-repair protein XRCC1-like isoform X2 [Gossypium hirsutum]	-	-	-	-	-	-	-
GAUG00003344	ORTHOMCL10860	Gau	0	999	1046 S 0.998**;1048 L 0.964*;1050 V 0.977*;1052 N 0.986*;1053 L 0.997**;1057 H 0.974*;1058 L 0.977*;1059 Q 0.974*;1068 G 0.977*;1070 L 0.964*;1074 L 0.960*;	GAUG00003344	PREDICTED: DNA repair protein REV1 isoform X2 [Gossypium raimondii]	-	-	-	-	GO:0044464//cell part;GO:0043231//intracellular membrane-bounded organelle;GO:0043227//membrane-bounded organelle;GO:0043226//organelle;GO:0044424//intracellular part;GO:0005622//intracellular;GO:0043229//intracellular organelle;GO:0005623//cell	GO:0003677//DNA binding;GO:0003676//nucleic acid binding;GO:0043169//cation binding;GO:1901363//heterocyclic compound binding;GO:0043167//ion binding;GO:0016772//transferase activity, transferring phosphorus-containing groups;GO:0005488//binding;GO:0016779//nucleotidyltransferase activity;GO:0003824//catalytic activity;GO:0097159//organic cyclic compound binding;GO:0016740//transferase activity;G…	GO:0022610//biological adhesion;GO:0003006//developmental process involved in reproduction;GO:0006139//nucleobase-containing compound metabolic process;GO:0048869//cellular developmental process;GO:0043170//macromolecule metabolic process;GO:1901360//organic cyclic compound metabolic process;GO:0009653//anatomical structure morphogenesis;GO:0009987//cellular process;GO:0044767//single-organism de…
GAUG00041358	ORTHOMCL10865	Gau	0	999	314 L 0.963*;315 K 0.999**;316 P 0.997**;318 S 0.995**;319 H 0.995**;320 N 0.996**;321 L 0.998**;324 D 0.995**;325 T 0.967*;	GAUG00041358	Haloacid dehalogenase superfamily protein isoform 1 [Theobroma cacao]	-	-	-	-	-	GO:0003824//catalytic activity	-
GAUG00004078	ORTHOMCL10867	Gau	0	999	409 I 0.997**;410 G 0.958*;412 F 0.998**;414 S 0.990*;420 L 0.998**;422 V 0.950*;424 N 0.998**;425 A 0.975*;427 E 0.998**;428 K 0.954*;430 C 0.999**;432 I 0.954*;433 V 0.996**;434 S 0.999**;436 K 0.954*;437 T 0.998**;439 K 0.997**;	GAUG00004078	PREDICTED: photosynthetic NDH subunit of subcomplex B 1, chloroplastic isoform X3 [Gossypium raimondii]	-	-	-	-	GO:0044424//intracellular part;GO:0005622//intracellular;GO:0031984//organelle subcompartment;GO:0044446//intracellular organelle part;GO:0031976//plastid thylakoid;GO:0044435//plastid part;GO:0043231//intracellular membrane-bounded organelle;GO:0009507//chloroplast;GO:0005737//cytoplasm;GO:0043234//protein complex;GO:0032991//macromolecular complex;GO:0043226//organelle;GO:0009579//thylakoid;GO:…	GO:0003824//catalytic activity;GO:0016740//transferase activity	GO:0070271//protein complex biogenesis;GO:0006461//protein complex assembly;GO:0009058//biosynthetic process;GO:0022900//electron transport chain;GO:0019684//photosynthesis, light reaction;GO:0071822//protein complex subunit organization;GO:0044085//cellular component biogenesis;GO:0044238//primary metabolic process;GO:0034622//cellular macromolecular complex assembly;GO:0071704//organic substanc…
GAUG00030524	ORTHOMCL10871	Gau	0	999	487 S 0.993**;489 A 0.987*;490 N 0.992**;494 K 0.998**;495 W 0.981*;497 K 0.990**;499 N 0.985*;	GAUG00030524	PREDICTED: chaperone protein DnaJ isoform X1 [Gossypium hirsutum]	-	-	-	-	GO:0044444//cytoplasmic part;GO:0044422//organelle part;GO:0031975//envelope;GO:0043226//organelle;GO:0031967//organelle envelope;GO:0009526//plastid envelope;GO:0043229//intracellular organelle;GO:0044435//plastid part;GO:0009507//chloroplast;GO:0005737//cytoplasm;GO:0043227//membrane-bounded organelle;GO:0044434//chloroplast part;GO:0044424//intracellular part;GO:0005622//intracellular;GO:00444…	GO:0005488//binding;GO:0043169//cation binding;GO:0043167//ion binding;GO:0005515//protein binding	GO:0044238//primary metabolic process;GO:0008299//isoprenoid biosynthetic process;GO:0006721//terpenoid metabolic process;GO:1901576//organic substance biosynthetic process;GO:0043170//macromolecule metabolic process;GO:0044237//cellular metabolic process;GO:0016114//terpenoid biosynthetic process;GO:0009668//plastid membrane organization;GO:0016108//tetraterpenoid metabolic process;GO:0006629//l…
GAUG00043157	ORTHOMCL10883	Gau	2.5e-08	477.383	414 Y 0.975*;	GAUG00043157	PREDICTED: apurinic endonuclease-redox protein isoform X9 [Gossypium raimondii]	-	-	-	-	-	-	-
GAUG00026160	ORTHOMCL10884	Gau	1.89e-06	157.618	5 Q 0.977*;12 T 0.972*;23 S 0.970*;25 E 0.982*;27 L 0.986*;28 C 0.985*;29 K 0.962*;30 F 0.986*;31 P 0.966*;111 S 0.980*;	GAUG00026160	protein furry-like protein [Corchorus olitorius]	-	-	-	-	-	-	-
GAUG00047258	ORTHOMCL10890	Gau	1.61e-06	807.969	2 H 0.995**;	GAUG00047258	Ribosomal RNA small subunit methyltransferase G [Gossypium arboreum]	-	-	-	-	GO:0044446//intracellular organelle part;GO:0044464//cell part;GO:0043226//organelle;GO:0043229//intracellular organelle;GO:0044422//organelle part;GO:0043227//membrane-bounded organelle;GO:0044424//intracellular part;GO:0009536//plastid;GO:0044444//cytoplasmic part;GO:0044435//plastid part;GO:0005622//intracellular;GO:0005623//cell;GO:0005737//cytoplasm;GO:0009532//plastid stroma;GO:0043231//int…	-	GO:0006796//phosphate-containing compound metabolic process;GO:0009058//biosynthetic process;GO:0034622//cellular macromolecular complex assembly;GO:0019751//polyol metabolic process;GO:0006461//protein complex assembly;GO:0008152//metabolic process;GO:1901615//organic hydroxy compound metabolic process;GO:0032958//inositol phosphate biosynthetic process;GO:0006793//phosphorus metabolic process;G…
GAUG00036927	ORTHOMCL10892	Gau	0	999	91 L 0.969*;95 R 0.981*;96 G 0.958*;97 T 0.996**;101 T 0.995**;103 M 0.972*;104 G 0.986*;105 A 0.976*;	GAUG00036927	Septin spn6 [Gossypium arboreum]	-	-	-	-	-	-	-
GAUG00039378	ORTHOMCL10896	Gau	0.000661464	999	11 S 0.988*;12 I 0.999**;13 N 0.988*;14 L 0.999**;15 A 0.988*;16 K 0.988*;161 I 0.954*;242 T 0.976*;	GAUG00039378	PREDICTED: protein root UVB sensitive 5-like isoform X4 [Gossypium hirsutum]	-	-	-	-	-	-	-
GAUG00040054	ORTHOMCL10911	Gau	0	999	2 S 0.974*;11 V 0.977*;	GAUG00040054	LETM1-like protein [Corchorus capsularis]	-	-	-	-	-	-	-
GAUG00024953	ORTHOMCL10915	Gau	1e-09	999	79 R 0.971*;80 T 0.967*;85 Y 0.966*;	GAUG00024953	PREDICTED: L-aminoadipate-semialdehyde dehydrogenase-phosphopantetheinyl transferase isoform X1 [Gossypium raimondii]	-	-	-	-	-	GO:0016772//transferase activity, transferring phosphorus-containing groups;GO:0016780//phosphotransferase activity, for other substituted phosphate groups;GO:0016740//transferase activity;GO:0003824//catalytic activity	GO:0071704//organic substance metabolic process;GO:0009987//cellular process;GO:0044238//primary metabolic process;GO:0044763//single-organism cellular process;GO:0006631//fatty acid metabolic process;GO:0008152//metabolic process;GO:0044255//cellular lipid metabolic process;GO:0044237//cellular metabolic process;GO:0043436//oxoacid metabolic process;GO:0044281//small molecule metabolic process;G…
GAUG00027341	ORTHOMCL10950	Gau	0	173.261	1 R 0.996**;3 L 0.972*;7 V 0.977*;8 V 0.999**;10 L 0.969*;11 T 0.988*;12 L 0.999**;13 L 0.995**;14 E 0.995**;15 N 0.992**;16 P 0.994**;17 S 0.996**;18 P 0.995**;20 N 0.994**;22 Q 0.992**;25 R 0.955*;26 L 0.999**;29 H 0.995**;74 V 0.982*;80 L 0.967*;82 R 0.988*;86 R 0.992**;94 L 0.961*;301 V 0.993**;307 Q 0.990*;308 E 0.996**;309 S 0.998**;311 K 0.999**;314 K 0.987*;315 F 0.999**;316 R 0.994**;317…	GAUG00027341	Methyltransferase type 11 [Corchorus capsularis]	-	-	-	-	-	-	-
GAUG00038151	ORTHOMCL10954	Gau	0	999	601 N 0.988*;603 I 0.968*;606 R 0.997**;607 N 0.987*;609 A 0.998**;610 N 0.991**;	GAUG00038151	WLM domain-containing protein/PUB domain-containing protein [Cephalotus follicularis]	-	-	-	-	-	-	-
GAUG00021455	ORTHOMCL10959	Gau	0	999	387 H 0.966*;388 S 0.982*;389 R 0.987*;390 D 0.982*;	GAUG00021455	DTW domain-containing yfiP [Gossypium arboreum]	-	-	-	-	-	-	-
GAUG00017249	ORTHOMCL10970	Gau	0	999	203 Q 0.988*;205 W 0.992**;206 Y 0.996**;208 I 0.995**;209 R 0.997**;212 I 0.995**;213 S 0.993**;214 N 1.000**;215 S 0.994**;	GAUG00017249	PREDICTED: general transcription factor IIH subunit 4 [Gossypium raimondii]	-	-	-	-	GO:0005622//intracellular;GO:0044464//cell part;GO:0043231//intracellular membrane-bounded organelle;GO:0043227//membrane-bounded organelle;GO:0005623//cell;GO:0044424//intracellular part;GO:0043226//organelle;GO:0043229//intracellular organelle	GO:0016817//hydrolase activity, acting on acid anhydrides;GO:0016462//pyrophosphatase activity;GO:0003824//catalytic activity;GO:0003678//DNA helicase activity;GO:0017111//nucleoside-triphosphatase activity;GO:0016787//hydrolase activity;GO:0004386//helicase activity;GO:0016818//hydrolase activity, acting on acid anhydrides, in phosphorus-containing anhydrides	GO:0034641//cellular nitrogen compound metabolic process;GO:0044260//cellular macromolecule metabolic process;GO:0046483//heterocycle metabolic process;GO:0006950//response to stress;GO:0044699//single-organism process;GO:0050896//response to stimulus;GO:0016043//cellular component organization;GO:0006807//nitrogen compound metabolic process;GO:0006139//nucleobase-containing compound metabolic pr…
GAUG00003780	ORTHOMCL10975	Gau	0	170.22	619 A 0.996**;623 V 0.999**;626 E 0.997**;627 M 0.998**;628 L 0.996**;629 R 0.996**;631 K 0.999**;632 R 0.996**;633 S 0.999**;634 V 0.967*;639 V 0.977*;640 S 0.981*;641 A 0.996**;643 V 0.981*;645 A 0.997**;646 V 0.974*;	GAUG00003780	PREDICTED: pre-mRNA-splicing factor SYF1 [Gossypium raimondii]	-	-	-	-	GO:0044464//cell part;GO:0044424//intracellular part;GO:0043226//organelle;GO:0005623//cell;GO:0043229//intracellular organelle;GO:0005622//intracellular;GO:0043231//intracellular membrane-bounded organelle;GO:0043227//membrane-bounded organelle	-	GO:0044260//cellular macromolecule metabolic process;GO:0009987//cellular process;GO:0034641//cellular nitrogen compound metabolic process;GO:0044238//primary metabolic process;GO:0071704//organic substance metabolic process;GO:0006139//nucleobase-containing compound metabolic process;GO:0006807//nitrogen compound metabolic process;GO:1901360//organic cyclic compound metabolic process;GO:0043170/…
GAUG00009161	ORTHOMCL10983	Gau	2.69e-07	999	156 L 0.985*;158 E 0.988*;160 A 0.952*;	GAUG00009161	PREDICTED: monothiol glutaredoxin-S14, chloroplastic-like [Gossypium hirsutum]	-	-	-	-	GO:0043231//intracellular membrane-bounded organelle;GO:0031967//organelle envelope;GO:0009526//plastid envelope;GO:0044446//intracellular organelle part;GO:0031975//envelope;GO:0005622//intracellular;GO:0009536//plastid;GO:0044435//plastid part;GO:0044424//intracellular part;GO:0044464//cell part;GO:0043229//intracellular organelle;GO:0043226//organelle;GO:0043227//membrane-bounded organelle;GO:…	GO:0016491//oxidoreductase activity;GO:0022804//active transmembrane transporter activity;GO:0015036//disulfide oxidoreductase activity;GO:0051540//metal cluster binding;GO:0051536//iron-sulfur cluster binding;GO:0015291//secondary active transmembrane transporter activity;GO:0005488//binding;GO:0043169//cation binding;GO:0003824//catalytic activity;GO:0005215//transporter activity;GO:0022857//tr…	GO:0044237//cellular metabolic process;GO:0044765//single-organism transport;GO:1901659//glycosyl compound biosynthetic process;GO:0042592//homeostatic process;GO:0030001//metal ion transport;GO:0044272//sulfur compound biosynthetic process;GO:0019758//glycosinolate biosynthetic process;GO:0055082//cellular chemical homeostasis;GO:0006873//cellular ion homeostasis;GO:0044550//secondary metabolite…
GAUG00019936	ORTHOMCL10994	Gau	0	999	287 K 0.996**;288 P 0.976*;289 G 0.995**;295 M 0.969*;296 S 0.977*;297 E 0.996**;	GAUG00019936	PREDICTED: aminoacyl tRNA synthase complex-interacting multifunctional protein 1 isoform X1 [Gossypium raimondii]	-	-	-	-	GO:0005911//cell-cell junction;GO:0044424//intracellular part;GO:0044444//cytoplasmic part;GO:0005623//cell;GO:0030054//cell junction;GO:0044464//cell part;GO:0005622//intracellular;GO:0005737//cytoplasm	GO:0016875//ligase activity, forming carbon-oxygen bonds;GO:0016874//ligase activity;GO:0016876//ligase activity, forming aminoacyl-tRNA and related compounds;GO:0003824//catalytic activity	GO:0006796//phosphate-containing compound metabolic process;GO:0070647//protein modification by small protein conjugation or removal;GO:0016570//histone modification;GO:0034641//cellular nitrogen compound metabolic process;GO:0006996//organelle organization;GO:0048580//regulation of post-embryonic development;GO:0043933//macromolecular complex subunit organization;GO:0050793//regulation of develo…
GAUG00013050	ORTHOMCL11003	Gau	4.14e-05	192.158	147 L 0.998**;149 R 0.993**;	GAUG00013050	PREDICTED: probable 18S rRNA (guanine-N(7))-methyltransferase [Gossypium raimondii]	-	-	-	-	GO:0043229//intracellular organelle;GO:0043231//intracellular membrane-bounded organelle;GO:0044424//intracellular part;GO:0043232//intracellular non-membrane-bounded organelle;GO:0043226//organelle;GO:0005623//cell;GO:0044464//cell part;GO:0043227//membrane-bounded organelle;GO:0005622//intracellular;GO:0043228//non-membrane-bounded organelle	GO:0003824//catalytic activity	GO:0006725//cellular aromatic compound metabolic process;GO:0006807//nitrogen compound metabolic process;GO:0046483//heterocycle metabolic process;GO:0044260//cellular macromolecule metabolic process;GO:0016072//rRNA metabolic process;GO:0008152//metabolic process;GO:0006139//nucleobase-containing compound metabolic process;GO:0034660//ncRNA metabolic process;GO:0090304//nucleic acid metabolic pr…
GAUG00012909	ORTHOMCL11007	Gau	0	708.519	440 G 0.992**;441 A 0.997**;442 P 0.989*;443 M 0.971*;446 Y 0.986*;449 Y 0.984*;450 R 0.986*;451 G 0.968*;452 R 0.975*;456 R 0.996**;458 N 0.989*;459 G 0.990*;	GAUG00012909	PREDICTED: protein decapping 5-like [Gossypium hirsutum]	-	-	-	-	-	-	-
GAUG00007766	ORTHOMCL11010	Gau	0	999	6 S 0.998**;17 L 0.992**;	GAUG00007766	PREDICTED: tryptophan synthase beta chain 1 isoform X1 [Gossypium raimondii]	-	-	-	-	-	-	-
GAUG00007907	ORTHOMCL11034	Gau	0	999	858 S 0.960*;860 N 0.971*;	GAUG00007907	PREDICTED: anaphase-promoting complex subunit 5 [Gossypium raimondii]	-	-	-	-	-	-	GO:0044710//single-organism metabolic process;GO:0035966//response to topologically incorrect protein;GO:0006996//organelle organization;GO:0043170//macromolecule metabolic process;GO:0050896//response to stimulus;GO:1901576//organic substance biosynthetic process;GO:0043623//cellular protein complex assembly;GO:0070647//protein modification by small protein conjugation or removal;GO:0006950//res…
GAUG00014246	ORTHOMCL11045	Gau	7.9e-08	999	318 G 0.974*;	GAUG00014246	PREDICTED: polynucleotide 5'-hydroxyl-kinase NOL9 [Gossypium arboreum]	-	-	-	-	-	-	-
GAUG00047239	ORTHOMCL11052	Gau	2e-09	506.243	1 M 0.993**;2 E 1.000**;3 E 1.000**;4 E 0.992**;	GAUG00047239	PREDICTED: probable glutathione peroxidase 8 isoform X2 [Gossypium hirsutum]	-	-	-	-	GO:0005623//cell;GO:0043231//intracellular membrane-bounded organelle;GO:0043226//organelle;GO:0043229//intracellular organelle;GO:0044444//cytoplasmic part;GO:0044464//cell part;GO:0043227//membrane-bounded organelle;GO:0005737//cytoplasm;GO:0044424//intracellular part;GO:0005622//intracellular	GO:0004601//peroxidase activity;GO:0003824//catalytic activity;GO:0016491//oxidoreductase activity;GO:0016209//antioxidant activity;GO:0016684//oxidoreductase activity, acting on peroxide as acceptor	GO:0044237//cellular metabolic process;GO:0044699//single-organism process;GO:0044763//single-organism cellular process;GO:0019748//secondary metabolic process;GO:0044710//single-organism metabolic process;GO:0006950//response to stress;GO:0008152//metabolic process;GO:0050896//response to stimulus;GO:0009987//cellular process;GO:0009404//toxin metabolic process
GAUG00027823	ORTHOMCL11065	Gau	1.56e-05	569.097	1 A 0.987*;5 S 0.979*;	GAUG00027823	Cys/Met metabolism, pyridoxal phosphate-dependent enzyme [Corchorus olitorius]	-	-	-	-	-	GO:0043167//ion binding;GO:0005488//binding;GO:0043168//anion binding	-
GAUG00001069	ORTHOMCL11067	Gau	1e-09	999	310 S 0.974*;	GAUG00001069	PREDICTED: cytochrome c-type biogenesis ccda-like chloroplastic protein 2 [Gossypium hirsutum]	-	-	-	-	-	-	GO:0044085//cellular component biogenesis;GO:0065003//macromolecular complex assembly;GO:0022607//cellular component assembly;GO:0044710//single-organism metabolic process;GO:0016043//cellular component organization;GO:0034622//cellular macromolecular complex assembly;GO:0043933//macromolecular complex subunit organization;GO:0009987//cellular process;GO:0006461//protein complex assembly;GO:00702…
GAUG00046498	ORTHOMCL11069	Gau	0	999	191 I 0.999**;192 L 0.990**;193 K 0.993**;197 A 0.999**;200 A 0.999**;201 M 0.998**;204 E 0.995**;206 F 0.998**;210 G 1.000**;211 E 0.999**;212 G 0.998**;213 K 0.993**;215 E 0.998**;216 W 0.999**;217 R 1.000**;218 Y 0.998**;	GAUG00046498	Solute_trans_a domain-containing protein [Cephalotus follicularis]	-	-	-	-	-	-	-
GAUG00034880	ORTHOMCL11072	Gau	0.00311913	53.9209	302 K 0.956*;	GAUG00034880	PREDICTED: chloroplastic group IIA intron splicing facilitator CRS1, chloroplastic isoform X1 [Gossypium raimondii]	-	-	-	-	GO:0005623//cell;GO:0044424//intracellular part;GO:0005737//cytoplasm;GO:0043226//organelle;GO:0043227//membrane-bounded organelle;GO:0009536//plastid;GO:0043231//intracellular membrane-bounded organelle;GO:0005622//intracellular;GO:0044464//cell part;GO:0044444//cytoplasmic part;GO:0043229//intracellular organelle	GO:0097159//organic cyclic compound binding;GO:0005488//binding;GO:0003676//nucleic acid binding;GO:1901363//heterocyclic compound binding	GO:0016070//RNA metabolic process;GO:0071704//organic substance metabolic process;GO:0006807//nitrogen compound metabolic process;GO:0044237//cellular metabolic process;GO:1901360//organic cyclic compound metabolic process;GO:0000375//RNA splicing, via transesterification reactions;GO:0008380//RNA splicing;GO:0009987//cellular process;GO:0000377//RNA splicing, via transesterification reactions wi…
GAUG00018401	ORTHOMCL11074	Gau	0	320.996	20 I 0.993**;21 V 0.989*;23 M 0.999**;25 K 0.996**;26 M 1.000**;28 Q 0.999**;30 H 0.988*;31 S 0.999**;32 S 0.994**;	GAUG00018401	ATP-dependent helicase/deoxyribonuclease subunit B [Arabidopsis thaliana]	-	-	-	-	-	-	GO:0007275//multicellular organism development;GO:0044707//single-multicellular organism process;GO:0032502//developmental process;GO:0006950//response to stress;GO:0044699//single-organism process;GO:0044767//single-organism developmental process;GO:0048229//gametophyte development;GO:0032501//multicellular organismal process;GO:0050896//response to stimulus
GAUG00015696	ORTHOMCL11088	Gau	0	573.033	1 R 0.998**;3 A 0.980*;18 S 0.996**;26 S 0.981*;27 N 0.997**;31 F 0.982*;34 C 0.985*;36 D 0.981*;50 C 0.996**;54 S 0.995**;58 G 0.982*;61 E 0.985*;65 L 0.994**;	GAUG00015696	Glycoside hydrolase, family 19, catalytic [Corchorus capsularis]	-	-	-	-	-	-	-
GAUG00021248	ORTHOMCL11090	Gau	1.56e-06	999	280 A 0.969*;281 D 0.995**;	GAUG00021248	PREDICTED: dynamin-like protein ARC5 isoform X2 [Gossypium raimondii]	-	-	-	-	GO:0043226//organelle;GO:0031090//organelle membrane;GO:0044444//cytoplasmic part;GO:0098805//whole membrane;GO:0009536//plastid;GO:0044446//intracellular organelle part;GO:0005623//cell;GO:0031975//envelope;GO:0098588//bounding membrane of organelle;GO:0031967//organelle envelope;GO:0044424//intracellular part;GO:0043231//intracellular membrane-bounded organelle;GO:0043229//intracellular organel…	GO:0097159//organic cyclic compound binding;GO:0005488//binding;GO:0017111//nucleoside-triphosphatase activity;GO:0016818//hydrolase activity, acting on acid anhydrides, in phosphorus-containing anhydrides;GO:0097367//carbohydrate derivative binding;GO:1901363//heterocyclic compound binding;GO:0032550//purine ribonucleoside binding;GO:0001883//purine nucleoside binding;GO:0016787//hydrolase activ…	GO:0016043//cellular component organization;GO:0006996//organelle organization;GO:0071840//cellular component organization or biogenesis;GO:0009657//plastid organization;GO:0009658//chloroplast organization;GO:0009987//cellular process;GO:0007031//peroxisome organization
GAUG00011875	ORTHOMCL11093	Gau	0	999	1 L 0.986*;5 I 0.989*;6 G 0.992**;9 S 1.000**;10 L 0.992**;11 A 0.996**;13 V 0.981*;14 E 0.999**;16 T 0.984*;18 A 0.995**;19 L 0.974*;	GAUG00011875	PREDICTED: probable 1-deoxy-D-xylulose-5-phosphate synthase, chloroplastic isoform X2 [Gossypium raimondii]	-	-	-	-	-	GO:0016744//transferase activity, transferring aldehyde or ketonic groups;GO:0003824//catalytic activity;GO:0016740//transferase activity	GO:0008152//metabolic process;GO:0006721//terpenoid metabolic process;GO:0006629//lipid metabolic process;GO:0044238//primary metabolic process;GO:0071704//organic substance metabolic process;GO:0009987//cellular process;GO:0044699//single-organism process;GO:0044710//single-organism metabolic process;GO:0044237//cellular metabolic process;GO:0044763//single-organism cellular process;GO:0044255//…
GAUG00000316	ORTHOMCL11096	Gau	1e-09	999	259 E 0.993**;260 C 0.984*;265 K 0.991**;	GAUG00000316	PREDICTED: coiled-coil domain-containing protein 93 [Gossypium hirsutum]	-	-	-	-	-	-	-
GAUG00038978	ORTHOMCL11100	Gau	0.000496363	53.8732	760 Q 0.967*;	GAUG00038978	PREDICTED: phospholipase A-2-activating protein [Gossypium arboreum]	-	-	-	-	GO:0005911//cell-cell junction;GO:0030054//cell junction	-	-
GAUG00027869	ORTHOMCL11107	Gau	0	999	251 V 0.958*;252 C 0.987*;253 C 0.955*;255 S 0.997**;260 F 0.977*;266 C 0.972*;271 T 0.989*;272 M 0.983*;	GAUG00027869	PREDICTED: non-canonical poly(A) RNA polymerase PAPD7-like [Gossypium hirsutum]	-	-	-	-	-	GO:0003824//catalytic activity;GO:0016772//transferase activity, transferring phosphorus-containing groups;GO:0016740//transferase activity	GO:0044763//single-organism cellular process;GO:0006807//nitrogen compound metabolic process;GO:0008152//metabolic process;GO:0046483//heterocycle metabolic process;GO:0044238//primary metabolic process;GO:0043288//apocarotenoid metabolic process;GO:1902644//tertiary alcohol metabolic process;GO:0044281//small molecule metabolic process;GO:0022414//reproductive process;GO:1901360//organic cyclic …
GAUG00037301	ORTHOMCL11108	Gau	3.95e-05	162.465	164 C 0.962*;165 V 0.979*;	GAUG00037301	PREDICTED: rhodanese-like/PpiC domain-containing protein 12, chloroplastic isoform X3 [Gossypium hirsutum]	-	-	-	-	GO:0005737//cytoplasm;GO:0043229//intracellular organelle;GO:0044444//cytoplasmic part;GO:0044424//intracellular part;GO:0043231//intracellular membrane-bounded organelle;GO:0043227//membrane-bounded organelle;GO:0043226//organelle;GO:0044464//cell part;GO:0009536//plastid;GO:0005623//cell;GO:0005622//intracellular	GO:0003824//catalytic activity	-
GAUG00031047	ORTHOMCL11109	Gau	0	509.389	1 M 1.000**;4 R 0.996**;313 Q 0.997**;315 F 1.000**;316 Y 0.997**;319 H 1.000**;320 I 0.997**;321 D 0.995**;322 W 1.000**;	GAUG00031047	PREDICTED: aldehyde dehydrogenase family 7 member B4 isoform X2 [Gossypium arboreum]	-	-	-	-	GO:0005623//cell;GO:0044464//cell part;GO:0005622//intracellular;GO:0005737//cytoplasm;GO:0044444//cytoplasmic part;GO:0044424//intracellular part	GO:0016491//oxidoreductase activity;GO:0016903//oxidoreductase activity, acting on the aldehyde or oxo group of donors;GO:0003824//catalytic activity;GO:0016620//oxidoreductase activity, acting on the aldehyde or oxo group of donors, NAD or NADP as acceptor	GO:0000160//phosphorelay signal transduction system;GO:0006950//response to stress;GO:0051186//cofactor metabolic process;GO:0050789//regulation of biological process;GO:0007165//signal transduction;GO:0009987//cellular process;GO:0044699//single-organism process;GO:0044270//cellular nitrogen compound catabolic process;GO:0019439//aromatic compound catabolic process;GO:0000302//response to reacti…
GAUG00008255	ORTHOMCL11115	Gau	0	437.167	1 M 0.998**;6 K 0.965*;10 S 0.955*;12 Q 0.994**;14 G 0.965*;15 G 0.992**;19 V 0.955*;20 R 0.992**;24 L 0.962*;31 L 0.983*;32 H 0.958*;33 T 0.959*;34 Q 0.990**;36 Q 0.966*;38 Q 0.999**;46 R 0.989*;	GAUG00008255	PREDICTED: DAR GTPase 3, chloroplastic [Gossypium raimondii]	-	-	-	-	-	GO:0001883//purine nucleoside binding;GO:0097159//organic cyclic compound binding;GO:0032549//ribonucleoside binding;GO:0032550//purine ribonucleoside binding;GO:0005488//binding;GO:1901363//heterocyclic compound binding;GO:0097367//carbohydrate derivative binding;GO:0001882//nucleoside binding;GO:0036094//small molecule binding	GO:0016043//cellular component organization;GO:0034641//cellular nitrogen compound metabolic process;GO:0009658//chloroplast organization;GO:0043170//macromolecule metabolic process;GO:0019637//organophosphate metabolic process;GO:0005982//starch metabolic process;GO:0044255//cellular lipid metabolic process;GO:0005976//polysaccharide metabolic process;GO:0009987//cellular process;GO:0071840//cel…
GAUG00001625	ORTHOMCL11117	Gau	0	999	438 G 0.986*;439 T 0.985*;440 L 0.979*;442 R 0.996**;444 N 0.984*;445 T 0.986*;	GAUG00001625	PREDICTED: serine/threonine-protein kinase haspin isoform X2 [Gossypium raimondii]	-	-	-	-	GO:0005622//intracellular;GO:0005623//cell;GO:0044464//cell part;GO:0044424//intracellular part	GO:0016773//phosphotransferase activity, alcohol group as acceptor;GO:0016772//transferase activity, transferring phosphorus-containing groups;GO:0035173//histone kinase activity;GO:0003824//catalytic activity;GO:0004672//protein kinase activity;GO:0016740//transferase activity;GO:0016301//kinase activity;GO:0004674//protein serine/threonine kinase activity;GO:0035184//histone threonine kinase ac…	GO:0099402//plant organ development;GO:0048519//negative regulation of biological process;GO:0006325//chromatin organization;GO:0022402//cell cycle process;GO:0009887//organ morphogenesis;GO:0018205//peptidyl-lysine modification;GO:0044707//single-multicellular organism process;GO:0044699//single-organism process;GO:0032501//multicellular organismal process;GO:0044702//single organism reproductiv…
GAUG00047070	ORTHOMCL11119	Gau	0	415.203	72 V 0.995**;73 L 0.952*;79 D 0.995**;82 Q 0.964*;83 Q 0.991**;86 E 0.994**;87 A 0.955*;88 I 0.984*;89 S 0.999**;90 V 0.992**;	GAUG00047070	PREDICTED: origin of replication complex subunit 4 [Gossypium arboreum]	-	-	-	-	GO:0044424//intracellular part;GO:0043229//intracellular organelle;GO:0043231//intracellular membrane-bounded organelle;GO:0005623//cell;GO:0043226//organelle;GO:0044464//cell part;GO:0005622//intracellular;GO:0043227//membrane-bounded organelle	GO:0005488//binding;GO:0097159//organic cyclic compound binding;GO:0003676//nucleic acid binding;GO:0001883//purine nucleoside binding;GO:1901363//heterocyclic compound binding;GO:0032549//ribonucleoside binding;GO:0001882//nucleoside binding;GO:0097367//carbohydrate derivative binding;GO:0032550//purine ribonucleoside binding;GO:0036094//small molecule binding	GO:0009987//cellular process;GO:0046483//heterocycle metabolic process;GO:0090304//nucleic acid metabolic process;GO:0044237//cellular metabolic process;GO:0006807//nitrogen compound metabolic process;GO:1901360//organic cyclic compound metabolic process;GO:0044260//cellular macromolecule metabolic process;GO:0008152//metabolic process;GO:0006725//cellular aromatic compound metabolic process;GO:0…
GAUG00016292	ORTHOMCL11135	Gau	0	358.824	147 W 0.993**;149 W 0.993**;150 R 0.999**;151 N 0.995**;152 K 1.000**;153 K 0.995**;154 Q 0.986*;156 A 0.995**;162 H 0.997**;164 D 0.960*;165 D 1.000**;167 T 0.996**;168 Q 0.993**;	GAUG00016292	PREDICTED: WD repeat-containing protein 89 homolog [Gossypium hirsutum]	-	-	-	-	-	-	GO:0044238//primary metabolic process;GO:0043170//macromolecule metabolic process;GO:0008152//metabolic process;GO:0071704//organic substance metabolic process
GAUG00030234	ORTHOMCL11137	Gau	2.27e-06	999	249 D 0.954*;	GAUG00030234	4-alpha-glucanotransferase DPE2 -like protein [Gossypium arboreum]	-	-	-	-	GO:0044424//intracellular part;GO:0005623//cell;GO:0044444//cytoplasmic part;GO:0005622//intracellular;GO:0005737//cytoplasm;GO:0044464//cell part	GO:0030246//carbohydrate binding;GO:0001871//pattern binding;GO:0004133//glycogen debranching enzyme activity;GO:0005488//binding;GO:0030247//polysaccharide binding;GO:0003824//catalytic activity;GO:0016740//transferase activity	GO:0044264//cellular polysaccharide metabolic process;GO:0071840//cellular component organization or biogenesis;GO:0006073//cellular glucan metabolic process;GO:0008152//metabolic process;GO:0005975//carbohydrate metabolic process;GO:0005976//polysaccharide metabolic process;GO:0071555//cell wall organization;GO:0044699//single-organism process;GO:0065007//biological regulation;GO:0071554//cell w…
GAUG00021786	ORTHOMCL11155	Gau	0	999	163 Y 0.999**;165 P 0.994**;166 E 0.999**;171 H 0.989*;172 M 0.980*;174 R 0.989*;176 F 0.992**;178 S 0.994**;179 V 0.992**;180 W 0.998**;182 M 0.998**;183 V 0.995**;184 S 0.999**;	GAUG00021786	PREDICTED: CRAL-TRIO domain-containing protein YKL091C-like [Gossypium hirsutum]	-	-	-	-	-	-	-
GAUG00044860	ORTHOMCL11163	Gau	4.34e-07	375.947	45 I 0.952*;	GAUG00044860	ARM repeat superfamily protein [Theobroma cacao]	-	-	-	-	-	GO:0005515//protein binding;GO:0005488//binding	GO:0043623//cellular protein complex assembly;GO:0016043//cellular component organization;GO:0065003//macromolecular complex assembly;GO:0043933//macromolecular complex subunit organization;GO:0009987//cellular process;GO:0034622//cellular macromolecular complex assembly;GO:0071840//cellular component organization or biogenesis;GO:0022607//cellular component assembly;GO:0070271//protein complex b…
GAUG00001545	ORTHOMCL11168	Gau	4.22e-06	263.967	5 S 0.962*;30 L 0.967*;39 I 0.969*;137 A 0.968*;178 I 0.992**;179 K 1.000**;265 A 0.970*;	GAUG00001545	PREDICTED: protein ABHD11 isoform X1 [Gossypium arboreum]	-	-	-	-	-	-	-
GAUG00013906	ORTHOMCL11176	Gau	7.86e-07	328.06	337 L 0.980*;	GAUG00013906	Phosphoribosylformylglycinamidine synthase 2 [Gossypium arboreum]	-	-	-	-	-	-	-
GAUG00036975	ORTHOMCL11182	Gau	0	275.743	210 T 0.997**;211 H 1.000**;213 I 0.988*;217 I 0.991**;220 H 0.996**;221 T 0.992**;222 N 0.999**;224 C 0.996**;225 W 0.997**;227 R 1.000**;228 I 0.990**;230 G 0.997**;231 E 0.996**;234 L 0.979*;235 M 0.986*;236 D 0.996**;237 D 1.000**;238 V 0.999**;239 S 0.999**;	GAUG00036975	Nuclear transport factor 2 family protein [Theobroma cacao]	-	-	-	-	-	-	-
GAUG00008490	ORTHOMCL11186	Gau	0	89.2491	48 N 0.958*;121 I 0.999**;122 A 0.999**;124 D 0.999**;125 P 0.954*;126 R 0.999**;127 F 0.950*;128 E 1.000**;129 R 1.000**;130 L 0.951*;131 P 0.960*;132 C 0.977*;134 H 0.995**;135 K 0.991**;136 G 1.000**;137 T 0.999**;138 Y 0.999**;139 A 1.000**;140 D 0.999**;143 I 0.999**;145 E 1.000**;146 R 1.000**;147 V 1.000**;148 T 0.952*;	GAUG00008490	PREDICTED: rRNA-processing protein FCF1 homolog [Gossypium hirsutum]	-	-	-	-	-	-	-
GAUG00032834	ORTHOMCL11194	Gau	0	199.863	120 M 0.995**;121 P 0.996**;122 G 0.998**;124 L 0.997**;126 W 0.999**;127 R 0.999**;131 P 0.999**;134 W 0.965*;136 Q 0.970*;	GAUG00032834	Mitochondrial inner membrane translocase subunit Tim17/Tim22/Tim23/peroxisomal protein PMP24 [Corchorus olitorius]	-	-	-	-	-	-	-
GAUG00035666	ORTHOMCL11204	Gau	0	786.352	177 A 0.999**;182 G 0.985*;184 L 0.996**;186 K 0.993**;187 W 0.992**;188 N 0.994**;189 F 0.999**;194 V 0.993**;	GAUG00035666	PREDICTED: probable phospholipid hydroperoxide glutathione peroxidase [Gossypium arboreum]	-	-	-	-	-	GO:0004601//peroxidase activity;GO:0003824//catalytic activity;GO:0016491//oxidoreductase activity;GO:0016209//antioxidant activity;GO:0016684//oxidoreductase activity, acting on peroxide as acceptor	GO:0044710//single-organism metabolic process;GO:0044699//single-organism process;GO:0006950//response to stress;GO:0008152//metabolic process;GO:0050896//response to stimulus
GAUG00035669	ORTHOMCL11207	Gau	5.07e-05	125.714	140 L 0.952*;148 S 0.960*;	GAUG00035669	PREDICTED: spindle and kinetochore-associated protein 2 [Gossypium arboreum]	-	-	-	-	-	-	-
GAUG00012963	ORTHOMCL11209	Gau	0	548.199	9 L 0.963*;18 I 0.954*;31 K 0.963*;141 K 0.998**;142 G 0.998**;143 H 0.983*;144 G 0.998**;145 N 0.963*;149 I 0.981*;150 V 0.967*;153 W 0.997**;154 T 0.999**;155 F 0.994**;156 L 0.992**;157 L 0.982*;	GAUG00012963	PREDICTED: protein YLS3-like [Gossypium raimondii]	-	-	-	-	-	GO:0005488//binding	-
GAUG00000262	ORTHOMCL11214	Gau	0	419.518	3 E 0.993**;4 E 0.994**;8 S 0.989*;9 V 0.991**;10 V 0.954*;11 V 0.964*;12 S 0.994**;15 S 0.985*;16 S 0.992**;20 A 0.999**;24 S 0.993**;25 A 0.990**;30 D 0.995**;34 L 0.990**;35 I 0.998**;38 R 0.989*;40 G 0.999**;44 T 0.998**;50 I 0.992**;57 S 0.989*;58 I 0.969*;60 H 0.986*;61 E 0.994**;64 L 0.992**;65 K 0.993**;132 C 0.989*;438 V 0.960*;442 N 1.000**;443 L 0.994**;444 I 0.998**;445 F 0.965*;	GAUG00000262	PREDICTED: DNA ligase 4 isoform X1 [Gossypium arboreum]	-	-	-	-	GO:0043226//organelle;GO:0005576//extracellular region;GO:0005623//cell;GO:0043231//intracellular membrane-bounded organelle;GO:0044464//cell part;GO:0043229//intracellular organelle;GO:0005622//intracellular;GO:0005911//cell-cell junction;GO:0043227//membrane-bounded organelle;GO:0044424//intracellular part;GO:0030054//cell junction	GO:0097159//organic cyclic compound binding;GO:0003824//catalytic activity;GO:0032549//ribonucleoside binding;GO:0016886//ligase activity, forming phosphoric ester bonds;GO:0001882//nucleoside binding;GO:0043167//ion binding;GO:0032550//purine ribonucleoside binding;GO:0003909//DNA ligase activity;GO:0003676//nucleic acid binding;GO:0097367//carbohydrate derivative binding;GO:0036094//small molec…	GO:0051716//cellular response to stimulus;GO:0044237//cellular metabolic process;GO:0090304//nucleic acid metabolic process;GO:0006974//cellular response to DNA damage stimulus;GO:0006281//DNA repair;GO:0006259//DNA metabolic process;GO:0008152//metabolic process;GO:0071704//organic substance metabolic process;GO:0006266//DNA ligation;GO:0009314//response to radiation;GO:0044710//single-organism …
GAUG00048406	ORTHOMCL11217	Gau	0	999	275 A 0.997**;287 R 0.973*;291 N 0.981*;293 S 0.994**;	GAUG00048406	PREDICTED: phosphoribosylaminoimidazole-succinocarboxamide synthase, chloroplastic-like [Gossypium hirsutum]	-	-	-	-	GO:0005737//cytoplasm;GO:0005623//cell;GO:0005622//intracellular;GO:0043229//intracellular organelle;GO:0043231//intracellular membrane-bounded organelle;GO:0044422//organelle part;GO:0043227//membrane-bounded organelle;GO:0009536//plastid;GO:0044444//cytoplasmic part;GO:0044446//intracellular organelle part;GO:0043226//organelle;GO:0009532//plastid stroma;GO:0044435//plastid part;GO:0044424//int…	GO:1901363//heterocyclic compound binding;GO:0001882//nucleoside binding;GO:0005488//binding;GO:0032549//ribonucleoside binding;GO:0001883//purine nucleoside binding;GO:0097367//carbohydrate derivative binding;GO:0097159//organic cyclic compound binding;GO:0032550//purine ribonucleoside binding;GO:0036094//small molecule binding;GO:0003824//catalytic activity	GO:0010033//response to organic substance;GO:1901360//organic cyclic compound metabolic process;GO:0072522//purine-containing compound biosynthetic process;GO:0009117//nucleotide metabolic process;GO:0009058//biosynthetic process;GO:0019693//ribose phosphate metabolic process;GO:0019438//aromatic compound biosynthetic process;GO:0018130//heterocycle biosynthetic process;GO:0009987//cellular proce…
GAUG00029251	ORTHOMCL11233	Gau	3.6e-08	449.221	178 E 0.995**;179 A 0.992**;	GAUG00029251	Membrane lipoprotein [Theobroma cacao]	-	-	-	-	GO:0044424//intracellular part;GO:0043229//intracellular organelle;GO:0005623//cell;GO:0043226//organelle;GO:0005622//intracellular;GO:0044464//cell part;GO:0043227//membrane-bounded organelle;GO:0043231//intracellular membrane-bounded organelle	-	-
GAUG00018374	ORTHOMCL11237	Gau	1e-09	517.306	1 F 0.962*;2 I 0.991**;3 L 0.988*;6 D 0.997**;8 L 0.953*;	GAUG00018374	DUF599 domain-containing protein [Cephalotus follicularis]	-	-	-	-	-	-	-
GAUG00034857	ORTHOMCL11251	Gau	0	394.985	1 S 0.996**;2 F 0.996**;3 R 0.994**;4 S 1.000**;5 L 0.983*;6 T 0.996**;8 T 0.991**;9 Q 0.992**;10 R 0.992**;11 D 1.000**;14 L 0.988*;15 V 0.997**;19 L 0.953*;20 T 0.997**;22 G 0.973*;23 L 0.988*;27 L 0.988*;29 D 0.997**;30 E 1.000**;32 V 0.990**;75 L 0.953*;121 W 0.995**;	GAUG00034857	PREDICTED: protein farnesyltransferase subunit beta [Gossypium raimondii]	-	-	-	-	-	GO:0004659//prenyltransferase activity;GO:0016740//transferase activity;GO:0003824//catalytic activity;GO:0016765//transferase activity, transferring alkyl or aryl (other than methyl) groups	GO:0006464//cellular protein modification process;GO:0008152//metabolic process;GO:0065007//biological regulation;GO:0097354//prenylation;GO:0033993//response to lipid;GO:0071704//organic substance metabolic process;GO:0010033//response to organic substance;GO:0044763//single-organism cellular process;GO:0009737//response to abscisic acid;GO:0001101//response to acid chemical;GO:0043170//macromol…
GAUG00001640	ORTHOMCL11272	Gau	1e-09	703.912	596 E 0.992**;598 K 0.974*;600 M 0.960*;	GAUG00001640	PREDICTED: rhodanese-like domain-containing protein 6 isoform X1 [Gossypium raimondii]	-	-	-	-	-	GO:0003824//catalytic activity	-
GAUG00036900	ORTHOMCL11274	Gau	0	999	293 Q 0.998**;298 E 0.998**;299 D 0.999**;301 M 0.998**;302 W 0.980*;306 V 0.963*;	GAUG00036900	PREDICTED: protein-lysine N-methyltransferase EFM1 isoform X2 [Gossypium arboreum]	-	-	-	-	-	-	-
GAUG00008580	ORTHOMCL11276	Gau	0	999	172 G 0.995**;174 Q 0.998**;178 A 0.989*;179 Q 0.987*;182 I 0.970*;184 Q 0.989*;	GAUG00008580	PREDICTED: protein-ribulosamine 3-kinase, chloroplastic [Gossypium arboreum]	-	-	-	-	GO:0043229//intracellular organelle;GO:0043231//intracellular membrane-bounded organelle;GO:0044464//cell part;GO:0043227//membrane-bounded organelle;GO:0005737//cytoplasm;GO:0044424//intracellular part;GO:0043226//organelle;GO:0005623//cell;GO:0009536//plastid;GO:0005622//intracellular;GO:0044444//cytoplasmic part	GO:0003824//catalytic activity;GO:0016740//transferase activity	GO:1901564//organonitrogen compound metabolic process;GO:0033015//tetrapyrrole catabolic process;GO:0051186//cofactor metabolic process;GO:0046483//heterocycle metabolic process;GO:0008152//metabolic process;GO:0006778//porphyrin-containing compound metabolic process;GO:1901565//organonitrogen compound catabolic process;GO:0006725//cellular aromatic compound metabolic process;GO:0006807//nitrogen…
GAUG00025990	ORTHOMCL11281	Gau	0	617.242	577 N 0.972*;578 S 0.991**;581 Y 0.990*;584 S 0.987*;585 M 0.990**;587 S 0.957*;588 E 0.977*;589 N 0.997**;590 H 0.999**;593 R 0.964*;595 L 0.960*;596 R 0.988*;599 R 0.984*;602 V 0.995**;	GAUG00025990	ARM repeat superfamily protein isoform 2 [Theobroma cacao]	-	-	-	-	GO:0043227//membrane-bounded organelle;GO:0043231//intracellular membrane-bounded organelle;GO:0044424//intracellular part;GO:0005623//cell;GO:0005622//intracellular;GO:0044444//cytoplasmic part;GO:0044446//intracellular organelle part;GO:0044464//cell part;GO:0044435//plastid part;GO:0009536//plastid;GO:0044422//organelle part;GO:0009532//plastid stroma;GO:0043226//organelle;GO:0005737//cytoplas…	-	-
GAUG00033994	ORTHOMCL11283	Gau	0	999	328 I 0.977*;329 L 0.970*;333 P 0.994**;334 G 0.998**;336 I 0.985*;340 P 0.986*;341 S 0.999**;342 K 0.986*;347 I 0.991**;	GAUG00033994	PREDICTED: ureidoglycolate hydrolase [Gossypium arboreum]	-	-	-	-	-	-	-
GAUG00005137	ORTHOMCL11288	Gau	0	999	6 Q 0.983*;8 G 0.994**;9 A 0.992**;11 E 0.997**;15 V 0.977*;16 K 0.991**;17 I 0.975*;330 L 0.988*;	GAUG00005137	Kinase family protein isoform 1 [Theobroma cacao]	-	-	-	-	GO:0043229//intracellular organelle;GO:0043227//membrane-bounded organelle;GO:0005622//intracellular;GO:0044464//cell part;GO:0009536//plastid;GO:0043231//intracellular membrane-bounded organelle;GO:0005623//cell;GO:0005737//cytoplasm;GO:0043226//organelle;GO:0044444//cytoplasmic part;GO:0044424//intracellular part	GO:1901363//heterocyclic compound binding;GO:0097367//carbohydrate derivative binding;GO:0016740//transferase activity;GO:0001883//purine nucleoside binding;GO:0036094//small molecule binding;GO:0005488//binding;GO:0032549//ribonucleoside binding;GO:0003824//catalytic activity;GO:0016772//transferase activity, transferring phosphorus-containing groups;GO:0032550//purine ribonucleoside binding;GO:…	GO:0044267//cellular protein metabolic process;GO:0008152//metabolic process;GO:0019538//protein metabolic process;GO:0006464//cellular protein modification process;GO:0036211//protein modification process;GO:0043170//macromolecule metabolic process;GO:0006793//phosphorus metabolic process;GO:0006796//phosphate-containing compound metabolic process;GO:0009987//cellular process;GO:0044238//primary…
GAUG00014154	ORTHOMCL11299	Gau	0	999	1 M 1.000**;2 I 0.996**;3 M 1.000**;5 S 0.985*;6 M 0.991**;7 H 0.996**;14 Q 0.994**;15 M 0.987*;16 I 0.986*;19 S 0.999**;	GAUG00014154	PREDICTED: probable UDP-N-acetylglucosamine--peptide N-acetylglucosaminyltransferase SPINDLY [Gossypium hirsutum]	-	-	-	-	-	GO:0003824//catalytic activity	-
GAUG00043162	ORTHOMCL11305	Gau	0	439.547	496 E 0.999**;497 I 0.990**;501 E 0.991**;503 D 0.990*;505 A 0.998**;506 G 0.990*;507 G 0.990*;510 K 0.992**;516 R 0.995**;615 G 0.991**;616 K 0.998**;617 Q 0.998**;621 C 0.989*;622 Y 0.990**;625 A 0.986*;626 S 0.993**;	GAUG00043162	PREDICTED: DNA gyrase subunit B, chloroplastic/mitochondrial-like isoform X1 [Gossypium hirsutum]	-	-	-	-	-	-	-
GAUG00032975	ORTHOMCL11307	Gau	0	878.059	1 A 0.998**;2 P 0.996**;3 H 0.989*;6 S 0.989*;11 P 0.969*;	GAUG00032975	PREDICTED: arginine biosynthesis bifunctional protein ArgJ, chloroplastic-like [Gossypium hirsutum]	-	-	-	-	GO:0009536//plastid;GO:0044435//plastid part;GO:0005622//intracellular;GO:0044422//organelle part;GO:0044464//cell part;GO:0043229//intracellular organelle;GO:0043227//membrane-bounded organelle;GO:0009532//plastid stroma;GO:0043226//organelle;GO:0043231//intracellular membrane-bounded organelle;GO:0005623//cell;GO:0044446//intracellular organelle part;GO:0044444//cytoplasmic part;GO:0005737//cyt…	GO:0003824//catalytic activity;GO:0008080//N-acetyltransferase activity;GO:0016740//transferase activity;GO:0016410//N-acyltransferase activity;GO:0016747//transferase activity, transferring acyl groups other than amino-acyl groups;GO:0016407//acetyltransferase activity;GO:0016746//transferase activity, transferring acyl groups	GO:0006220//pyrimidine nucleotide metabolic process;GO:0044237//cellular metabolic process;GO:0006082//organic acid metabolic process;GO:0008152//metabolic process;GO:0044281//small molecule metabolic process;GO:0006807//nitrogen compound metabolic process;GO:1901576//organic substance biosynthetic process;GO:1901605//alpha-amino acid metabolic process;GO:0044271//cellular nitrogen compound biosy…
GAUG00038718	ORTHOMCL11314	Gau	0	281.475	280 V 0.991**;282 T 0.991**;284 T 0.997**;311 L 0.981*;317 S 0.961*;	GAUG00038718	Protein EI24 [Gossypium arboreum]	-	-	-	-	-	-	-
GAUG00021732	ORTHOMCL11325	Gau	3e-09	92.9903	481 S 0.973*;483 Q 0.969*;484 L 0.951*;487 V 0.967*;488 I 0.970*;491 E 0.999**;	GAUG00021732	PREDICTED: pentatricopeptide repeat-containing protein At1g60770-like [Gossypium hirsutum]	-	-	-	-	-	-	-
GAUG00017921	ORTHOMCL11332	Gau	0.000233273	97.3022	270 G 0.958*;271 F 0.966*;	GAUG00017921	PREDICTED: peptide deformylase 1B, chloroplastic/mitochondrial-like [Gossypium hirsutum]	-	-	-	-	GO:0044424//intracellular part;GO:0044422//organelle part;GO:0043227//membrane-bounded organelle;GO:0009532//plastid stroma;GO:0043229//intracellular organelle;GO:0005623//cell;GO:0043226//organelle;GO:0043231//intracellular membrane-bounded organelle;GO:0044444//cytoplasmic part;GO:0044446//intracellular organelle part;GO:0009536//plastid;GO:0044435//plastid part;GO:0044464//cell part;GO:0005737…	GO:0016811//hydrolase activity, acting on carbon-nitrogen (but not peptide) bonds, in linear amides;GO:0043167//ion binding;GO:0005488//binding;GO:0043169//cation binding;GO:0016787//hydrolase activity;GO:0016810//hydrolase activity, acting on carbon-nitrogen (but not peptide) bonds;GO:0003824//catalytic activity	GO:0032787//monocarboxylic acid metabolic process;GO:0044763//single-organism cellular process;GO:0071840//cellular component organization or biogenesis;GO:0016043//cellular component organization;GO:0044699//single-organism process;GO:0044237//cellular metabolic process;GO:0009987//cellular process;GO:0008152//metabolic process;GO:0071704//organic substance metabolic process;GO:0006082//organic …
GAUG00046424	ORTHOMCL11335	Gau	0	999	6 E 0.999**;7 S 0.999**;14 S 0.992**;16 F 0.994**;18 L 0.991**;20 S 0.992**;21 S 0.998**;24 C 0.997**;28 S 0.997**;31 S 0.998**;33 S 0.996**;35 V 0.996**;36 C 0.996**;38 R 0.999**;74 L 0.999**;76 S 0.999**;77 Y 0.998**;78 C 0.999**;79 S 0.976*;81 T 0.987*;82 A 0.999**;83 L 0.993**;84 L 0.993**;86 L 0.988*;88 T 0.972*;90 D 0.999**;91 Q 0.993**;93 R 0.992**;	GAUG00046424	PREDICTED: glycerophosphodiester phosphodiesterase GDPD4 [Gossypium arboreum]	-	-	-	-	-	-	-
GAUG00048145	ORTHOMCL11344	Gau	0	889.021	447 W 0.999**;448 T 0.994**;451 A 0.999**;453 N 0.996**;454 D 0.997**;455 K 0.994**;459 K 0.988*;465 D 0.996**;466 E 0.999**;467 M 0.996**;	GAUG00048145	PREDICTED: protein cereblon [Theobroma cacao]	-	-	-	-	GO:0016020//membrane;GO:0031224//intrinsic component of membrane;GO:0044425//membrane part	GO:0016787//hydrolase activity;GO:0003824//catalytic activity	GO:1901575//organic substance catabolic process;GO:0043170//macromolecule metabolic process;GO:0009057//macromolecule catabolic process;GO:0016071//mRNA metabolic process;GO:0034641//cellular nitrogen compound metabolic process;GO:0044238//primary metabolic process;GO:0044248//cellular catabolic process;GO:0006725//cellular aromatic compound metabolic process;GO:0044270//cellular nitrogen compoun…
GAUG00029713	ORTHOMCL11345	Gau	1.24e-05	211.353	275 M 0.987*;277 K 0.992**;278 S 0.994**;	GAUG00029713	PREDICTED: tryptophan--tRNA ligase, mitochondrial [Gossypium raimondii]	-	-	-	-	GO:0005623//cell;GO:0043226//organelle;GO:0044424//intracellular part;GO:0005622//intracellular;GO:0044422//organelle part;GO:0009532//plastid stroma;GO:0005737//cytoplasm;GO:0044435//plastid part;GO:0043231//intracellular membrane-bounded organelle;GO:0044444//cytoplasmic part;GO:0044464//cell part;GO:0043229//intracellular organelle;GO:0043227//membrane-bounded organelle;GO:0044446//intracellul…	GO:1901363//heterocyclic compound binding;GO:0004812//aminoacyl-tRNA ligase activity;GO:0032549//ribonucleoside binding;GO:0001883//purine nucleoside binding;GO:0097159//organic cyclic compound binding;GO:0016876//ligase activity, forming aminoacyl-tRNA and related compounds;GO:0003824//catalytic activity;GO:0005488//binding;GO:0016875//ligase activity, forming carbon-oxygen bonds;GO:0001882//nuc…	GO:0043436//oxoacid metabolic process;GO:0043170//macromolecule metabolic process;GO:1901576//organic substance biosynthetic process;GO:0006399//tRNA metabolic process;GO:0006996//organelle organization;GO:0019752//carboxylic acid metabolic process;GO:0009657//plastid organization;GO:0016070//RNA metabolic process;GO:0022414//reproductive process;GO:0044281//small molecule metabolic process;GO:00…
GAUG00048444	ORTHOMCL11352	Gau	0	173.407	34 L 0.962*;40 R 0.955*;42 S 0.969*;60 Y 0.998**;63 P 0.964*;65 S 1.000**;66 F 0.965*;67 F 0.958*;68 K 1.000**;69 L 0.961*;70 V 0.962*;72 G 1.000**;73 K 1.000**;74 N 0.999**;76 K 1.000**;77 Y 0.957*;78 S 0.998**;89 L 0.957*;226 N 0.959*;252 V 0.972*;253 N 0.997**;254 H 1.000**;255 W 0.998**;256 L 0.961*;258 A 0.968*;259 S 0.967*;260 I 0.970*;261 K 0.998**;263 I 0.999**;264 M 0.998**;265 E 1.000**…	GAUG00048444	PREDICTED: (S)-coclaurine N-methyltransferase-like [Gossypium raimondii]	-	-	-	-	-	-	GO:0008152//metabolic process
GAUG00048445	ORTHOMCL11353	Gau	4e-09	999	414 L 0.958*;418 P 0.987*;421 R 0.997**;422 V 0.951*;	GAUG00048445	PREDICTED: probable 28S rRNA (cytosine-C(5))-methyltransferase isoform X1 [Gossypium raimondii]	-	-	-	-	-	GO:0003824//catalytic activity;GO:0016740//transferase activity;GO:0016741//transferase activity, transferring one-carbon groups	GO:0008152//metabolic process
GAUG00007761	ORTHOMCL11357	Gau	0	423.293	1 M 0.999**;4 K 0.989*;9 E 0.996**;11 A 0.999**;12 I 0.998**;13 P 0.996**;14 L 0.995**;17 H 0.995**;18 L 0.981*;19 H 0.999**;20 E 0.996**;21 S 0.994**;22 Q 0.993**;23 V 0.994**;26 L 0.993**;30 P 0.999**;32 S 0.966*;	GAUG00007761	PREDICTED: autophagy protein 5 isoform X2 [Gossypium raimondii]	-	-	-	-	-	-	GO:0009056//catabolic process;GO:0033036//macromolecule localization;GO:0008104//protein localization;GO:0048513//animal organ development;GO:0044699//single-organism process;GO:0050896//response to stimulus;GO:0032502//developmental process;GO:0044707//single-multicellular organism process;GO:0007568//aging;GO:0051234//establishment of localization;GO:0048731//system development;GO:0009987//cell…
GAUG00049577	ORTHOMCL11359	Gau	0	431.552	14 L 0.999**;15 P 0.969*;16 E 0.999**;17 L 0.996**;19 P 1.000**;20 S 1.000**;21 S 1.000**;22 E 0.967*;23 F 0.994**;26 E 0.969*;27 G 0.972*;28 A 1.000**;29 S 0.999**;30 L 0.983*;31 R 0.961*;32 V 0.957*;33 T 0.998**;34 G 0.999**;41 V 0.973*;100 I 1.000**;101 D 0.998**;102 L 0.984*;104 L 0.969*;105 Y 0.998**;106 H 0.999**;107 Q 0.997**;108 S 0.998**;109 L 0.993**;110 Q 1.000**;111 L 0.999**;112 V 0.…	GAUG00049577	PREDICTED: CST complex subunit TEN1-like [Gossypium hirsutum]	-	-	-	-	-	-	-
GAUG00004815	ORTHOMCL11378	Gau	0	999	1 M 0.999**;3 W 0.994**;7 E 0.994**;9 C 0.965*;12 C 0.995**;14 K 0.994**;18 S 0.987*;19 S 0.999**;24 F 0.987*;26 E 0.994**;30 Y 0.994**;32 S 0.972*;33 C 0.998**;35 M 0.994**;37 I 0.999**;39 K 0.987*;41 T 0.994**;46 Q 0.956*;48 E 0.978*;55 H 0.993**;	GAUG00004815	PREDICTED: protein arginine N-methyltransferase PRMT10-like [Gossypium hirsutum]	-	-	-	-	GO:0005622//intracellular;GO:0005623//cell;GO:0044464//cell part;GO:0044424//intracellular part	GO:0016740//transferase activity;GO:0003824//catalytic activity;GO:0008168//methyltransferase activity;GO:0016273//arginine N-methyltransferase activity;GO:0008757//S-adenosylmethionine-dependent methyltransferase activity;GO:0016741//transferase activity, transferring one-carbon groups;GO:0008276//protein methyltransferase activity;GO:0016274//protein-arginine N-methyltransferase activity;GO:000…	GO:0006479//protein methylation;GO:0043412//macromolecule modification;GO:0050789//regulation of biological process;GO:0071840//cellular component organization or biogenesis;GO:0022414//reproductive process;GO:0035247//peptidyl-arginine omega-N-methylation;GO:0043933//macromolecular complex subunit organization;GO:2000026//regulation of multicellular organismal development;GO:0032502//development…
GAUG00008158	ORTHOMCL11391	Gau	6e-09	999	217 M 0.973*;223 P 0.989*;226 P 0.991**;	GAUG00008158	PREDICTED: tetratricopeptide repeat protein 4 homolog [Gossypium hirsutum]	-	-	-	-	-	-	-
GAUG00043158	ORTHOMCL11396	Gau	3.6e-05	999	3 Y 0.979*;	GAUG00043158	Ubiquitin carboxyl-terminal hydrolase isozyme L5 [Gossypium arboreum]	-	-	-	-	GO:0044464//cell part;GO:0005623//cell	GO:0016787//hydrolase activity;GO:0003824//catalytic activity;GO:0008233//peptidase activity;GO:0070011//peptidase activity, acting on L-amino acid peptides;GO:0008238//exopeptidase activity	GO:0044265//cellular macromolecule catabolic process;GO:0044248//cellular catabolic process;GO:0071704//organic substance metabolic process;GO:0008152//metabolic process;GO:0051603//proteolysis involved in cellular protein catabolic process;GO:0044260//cellular macromolecule metabolic process;GO:0043170//macromolecule metabolic process;GO:1901575//organic substance catabolic process;GO:0009987//c…
GAUG00033342	ORTHOMCL11397	Gau	0	999	37 I 0.989*;38 Y 1.000**;39 Q 1.000**;40 A 0.999**;41 P 0.999**;43 S 0.983*;44 K 0.999**;45 W 0.998**;46 K 1.000**;47 S 0.986*;49 K 0.988*;147 S 0.985*;174 S 0.986*;175 L 0.999**;177 I 0.999**;178 F 0.999**;179 K 0.999**;180 D 0.988*;182 A 1.000**;183 Y 1.000**;184 S 0.999**;185 G 0.999**;186 K 0.999**;188 L 0.999**;189 A 0.993**;	GAUG00033342	PREDICTED: alpha-ketoglutarate-dependent dioxygenase alkB homolog 6-like [Gossypium hirsutum]	-	-	-	-	-	-	-
GAUG00035973	ORTHOMCL11401	Gau	1e-09	999	2 G 0.958*;4 S 0.981*;5 P 0.980*;6 F 0.995**;7 S 0.996**;12 V 0.997**;	GAUG00035973	PREDICTED: UPF0426 protein At1g28150, chloroplastic isoform X1 [Gossypium arboreum]	-	-	-	-	GO:0043231//intracellular membrane-bounded organelle;GO:0043226//organelle;GO:0044446//intracellular organelle part;GO:0043229//intracellular organelle;GO:0005623//cell;GO:0005737//cytoplasm;GO:0044435//plastid part;GO:0009507//chloroplast;GO:0044424//intracellular part;GO:0044464//cell part;GO:0044444//cytoplasmic part;GO:0009536//plastid;GO:0044434//chloroplast part;GO:0044422//organelle part;G…	-	-
GAUG00004629	ORTHOMCL11403	Gau	0	239.108	513 K 0.952*;514 A 0.978*;515 I 0.978*;516 G 0.978*;517 K 0.984*;522 R 0.993**;523 L 0.976*;	GAUG00004629	PREDICTED: ATPase 8, plasma membrane-type-like isoform X1 [Gossypium raimondii]	-	-	-	-	GO:0016020//membrane;GO:0031224//intrinsic component of membrane;GO:0044425//membrane part	GO:0032550//purine ribonucleoside binding;GO:0016817//hydrolase activity, acting on acid anhydrides;GO:0097367//carbohydrate derivative binding;GO:0017111//nucleoside-triphosphatase activity;GO:0003824//catalytic activity;GO:1901363//heterocyclic compound binding;GO:0016818//hydrolase activity, acting on acid anhydrides, in phosphorus-containing anhydrides;GO:0043169//cation binding;GO:0001883//p…	GO:0009117//nucleotide metabolic process;GO:0034654//nucleobase-containing compound biosynthetic process;GO:0009150//purine ribonucleotide metabolic process;GO:0009259//ribonucleotide metabolic process;GO:0044710//single-organism metabolic process;GO:0044711//single-organism biosynthetic process;GO:0046390//ribose phosphate biosynthetic process;GO:1901293//nucleoside phosphate biosynthetic proces…
GAUG00019732	ORTHOMCL11406	Gau	2.25e-07	999	436 N 0.982*;437 S 0.986*;	GAUG00019732	PREDICTED: exopolygalacturonase-like [Gossypium hirsutum]	-	-	-	-	-	GO:0003824//catalytic activity;GO:0016787//hydrolase activity	GO:0009987//cellular process;GO:0016043//cellular component organization;GO:0008152//metabolic process;GO:0044238//primary metabolic process;GO:0071840//cellular component organization or biogenesis;GO:0045229//external encapsulating structure organization
GAUG00028154	ORTHOMCL11409	Gau	0	999	151 L 0.982*;152 I 1.000**;153 S 1.000**;154 H 0.999**;155 I 1.000**;156 S 0.999**;158 I 1.000**;159 M 0.968*;160 T 0.971*;161 L 0.968*;163 E 0.999**;164 V 0.974*;166 P 0.999**;167 V 0.976*;168 K 0.982*;170 G 0.999**;171 Q 1.000**;172 K 1.000**;173 I 0.996**;175 A 0.976*;176 G 1.000**;	GAUG00028154	PREDICTED: acylpyruvase FAHD1, mitochondrial-like [Gossypium arboreum]	-	-	-	-	-	GO:0016830//carbon-carbon lyase activity;GO:0003824//catalytic activity;GO:0016829//lyase activity;GO:0016831//carboxy-lyase activity	-
GAUG00048344	ORTHOMCL11413	Gau	0	157.295	1227 I 0.997**;1231 G 0.998**;1233 Q 0.981*;1234 Q 0.981*;1235 K 0.998**;1238 R 0.984*;1241 A 0.953*;1243 S 0.961*;1245 I 0.958*;1248 L 0.997**;1249 I 0.996**;1250 T 0.998**;1251 A 0.998**;1253 D 0.982*;1255 V 0.988*;1256 L 0.983*;1258 G 0.984*;1259 T 0.966*;1260 E 0.999**;1261 S 0.984*;1262 G 0.995**;1265 K 0.963*;1267 W 0.998**;1268 I 0.997**;1269 P 0.990**;	GAUG00048344	WD40 domain-containing protein [Cephalotus follicularis]	-	-	-	-	-	-	-
GAUG00019669	ORTHOMCL11414	Gau	0	999	1110 Q 0.971*;1111 I 0.959*;1113 A 0.966*;1117 M 0.956*;	GAUG00019669	PREDICTED: condensin-2 complex subunit D3 isoform X2 [Gossypium raimondii]	-	-	-	-	GO:0043234//protein complex;GO:0044464//cell part;GO:0044427//chromosomal part;GO:0005694//chromosome;GO:0043226//organelle;GO:0043232//intracellular non-membrane-bounded organelle;GO:0043229//intracellular organelle;GO:0044815//DNA packaging complex;GO:0000796//condensin complex;GO:0044424//intracellular part;GO:0043228//non-membrane-bounded organelle;GO:0000793//condensed chromosome;GO:0044422/…	-	-
GAUG00001773	ORTHOMCL11425	Gau	0	999	170 L 0.994**;171 D 0.960*;172 I 0.989*;173 P 0.996**;174 F 0.997**;176 D 0.995**;180 R 0.995**;182 E 0.999**;183 A 0.996**;187 S 0.994**;188 T 0.998**;190 F 0.979*;192 S 0.991**;194 R 0.987*;195 K 0.995**;198 R 0.994**;	GAUG00001773	PREDICTED: branched-chain-amino-acid aminotransferase-like protein 1 isoform X1 [Gossypium raimondii]	-	-	-	-	GO:0043226//organelle;GO:0044424//intracellular part;GO:0043231//intracellular membrane-bounded organelle;GO:0043229//intracellular organelle;GO:0044464//cell part;GO:0005622//intracellular;GO:0005623//cell;GO:0043227//membrane-bounded organelle	GO:0016740//transferase activity;GO:0003824//catalytic activity;GO:0016769//transferase activity, transferring nitrogenous groups	-
GAUG00027928	ORTHOMCL11450	Gau	0	999	1 Y 0.999**;3 S 0.991**;6 Q 0.990**;9 P 0.993**;13 P 0.990**;312 Q 0.976*;	GAUG00027928	PREDICTED: homogentisate 1,2-dioxygenase [Gossypium raimondii]	-	-	-	-	GO:0005623//cell;GO:0005622//intracellular;GO:0044424//intracellular part;GO:0044464//cell part;GO:0005737//cytoplasm;GO:0044444//cytoplasmic part	GO:0016491//oxidoreductase activity;GO:0043167//ion binding;GO:0005488//binding;GO:0003824//catalytic activity;GO:0043169//cation binding	GO:0009987//cellular process;GO:1901361//organic cyclic compound catabolic process;GO:0051641//cellular localization;GO:0043436//oxoacid metabolic process;GO:0071702//organic substance transport;GO:0009746//response to hexose;GO:1901615//organic hydroxy compound metabolic process;GO:0016054//organic acid catabolic process;GO:0044248//cellular catabolic process;GO:0044710//single-organism metaboli…
GAUG00004054	ORTHOMCL11451	Gau	0	682.149	327 R 0.997**;328 K 1.000**;329 K 0.997**;334 N 0.998**;336 G 0.997**;338 V 0.998**;341 Y 0.998**;346 R 0.985*;348 P 1.000**;349 E 1.000**;353 I 0.996**;358 G 0.962*;359 L 1.000**;361 K 0.998**;362 L 0.999**;363 L 0.969*;365 S 0.999**;368 Y 0.998**;371 D 0.989*;373 Q 0.999**;375 L 0.980*;377 Q 0.964*;	GAUG00004054	PREDICTED: pentatricopeptide repeat-containing protein At2g20540-like [Gossypium arboreum]	-	-	-	-	-	-	-
GAUG00040481	ORTHOMCL11454	Gau	4.23e-06	395.03	1 M 0.973*;3 K 0.993**;	GAUG00040481	PREDICTED: tRNA pseudouridine synthase A isoform X1 [Gossypium arboreum]	-	-	-	-	-	GO:0097159//organic cyclic compound binding;GO:0003676//nucleic acid binding;GO:0016866//intramolecular transferase activity;GO:0016853//isomerase activity;GO:1901363//heterocyclic compound binding;GO:0005488//binding;GO:0003824//catalytic activity	GO:0034660//ncRNA metabolic process;GO:0008152//metabolic process;GO:0046483//heterocycle metabolic process;GO:0016070//RNA metabolic process;GO:0034641//cellular nitrogen compound metabolic process;GO:0044237//cellular metabolic process;GO:0009987//cellular process;GO:0006139//nucleobase-containing compound metabolic process;GO:0006725//cellular aromatic compound metabolic process;GO:0071704//or…
GAUG00020109	ORTHOMCL11467	Gau	0	999	595 Y 0.995**;596 V 0.989*;597 F 0.997**;601 A 1.000**;602 A 0.999**;605 A 0.998**;606 A 1.000**;608 N 0.999**;609 I 0.975*;610 K 0.993**;611 M 1.000**;612 T 0.998**;615 L 0.994**;617 S 0.980*;618 G 0.993**;619 A 0.999**;	GAUG00020109	PREDICTED: DNA-directed RNA polymerase I subunit 2 [Gossypium hirsutum]	-	-	-	-	GO:0005622//intracellular;GO:0043229//intracellular organelle;GO:0043231//intracellular membrane-bounded organelle;GO:0044424//intracellular part;GO:0005623//cell;GO:0044464//cell part;GO:0005737//cytoplasm;GO:0043227//membrane-bounded organelle;GO:0044444//cytoplasmic part;GO:0043226//organelle	GO:0097159//organic cyclic compound binding;GO:0016772//transferase activity, transferring phosphorus-containing groups;GO:0097367//carbohydrate derivative binding;GO:0036094//small molecule binding;GO:0001882//nucleoside binding;GO:0005488//binding;GO:1901363//heterocyclic compound binding;GO:0016740//transferase activity;GO:0034062//RNA polymerase activity;GO:0016779//nucleotidyltransferase act…	GO:0009058//biosynthetic process;GO:0008152//metabolic process;GO:0044260//cellular macromolecule metabolic process;GO:0044249//cellular biosynthetic process;GO:0071704//organic substance metabolic process;GO:1901576//organic substance biosynthetic process;GO:0009059//macromolecule biosynthetic process;GO:0043170//macromolecule metabolic process;GO:0034645//cellular macromolecule biosynthetic pro…
GAUG00027671	ORTHOMCL11469	Gau	0	999	101 T 0.998**;102 A 0.993**;103 N 0.993**;104 L 0.977*;107 E 0.995**;108 K 0.999**;143 S 0.974*;	GAUG00027671	PREDICTED: probable tetraacyldisaccharide 4'-kinase, mitochondrial isoform X3 [Gossypium raimondii]	-	-	-	-	-	-	-
GAUG00008952	ORTHOMCL11482	Gau	0	999	137 F 0.997**;138 D 0.996**;139 D 0.999**;141 F 0.952*;142 A 0.992**;145 T 0.970*;146 F 0.997**;149 Q 0.994**;150 S 0.976*;151 N 0.996**;152 N 0.993**;153 R 0.989*;154 S 0.952*;	GAUG00008952	PREDICTED: methyltransferase-like protein 23 isoform X1 [Gossypium raimondii]	-	-	-	-	-	GO:0003824//catalytic activity	GO:0008152//metabolic process
GAUG00015884	ORTHOMCL11483	Gau	0.000265983	999	250 V 0.960*;	GAUG00015884	PREDICTED: carotenoid cleavage dioxygenase 7, chloroplastic [Gossypium arboreum]	-	-	-	-	GO:0043231//intracellular membrane-bounded organelle;GO:0043229//intracellular organelle;GO:0005623//cell;GO:0044464//cell part;GO:0044424//intracellular part;GO:0005622//intracellular;GO:0043226//organelle;GO:0043227//membrane-bounded organelle	GO:0016491//oxidoreductase activity;GO:0005488//binding;GO:0043167//ion binding;GO:0043169//cation binding;GO:0016701//oxidoreductase activity, acting on single donors with incorporation of molecular oxygen;GO:0003824//catalytic activity	GO:0006629//lipid metabolic process;GO:0006714//sesquiterpenoid metabolic process;GO:0016119//carotene metabolic process;GO:0009653//anatomical structure morphogenesis;GO:0016106//sesquiterpenoid biosynthetic process;GO:0044237//cellular metabolic process;GO:0044255//cellular lipid metabolic process;GO:0042214//terpene metabolic process;GO:0071704//organic substance metabolic process;GO:0001763//…
GAUG00035686	ORTHOMCL11492	Gau	0	238.66	191 F 0.996**;192 Y 1.000**;193 N 0.994**;196 F 0.999**;199 F 0.996**;203 A 0.999**;207 S 0.997**;210 L 0.997**;214 K 0.992**;314 H 1.000**;315 R 0.985*;	GAUG00035686	UAA domain-containing protein [Cephalotus follicularis]	-	-	-	-	GO:0043227//membrane-bounded organelle;GO:0005623//cell;GO:0043226//organelle;GO:0044424//intracellular part;GO:0044425//membrane part;GO:0044464//cell part;GO:0016020//membrane;GO:0005622//intracellular;GO:0043229//intracellular organelle;GO:0043231//intracellular membrane-bounded organelle;GO:0031224//intrinsic component of membrane	GO:0008509//anion transmembrane transporter activity;GO:0022891//substrate-specific transmembrane transporter activity;GO:0005215//transporter activity;GO:0022857//transmembrane transporter activity;GO:0022892//substrate-specific transporter activity;GO:0015075//ion transmembrane transporter activity;GO:0008514//organic anion transmembrane transporter activity	GO:0044763//single-organism cellular process;GO:0015780//nucleotide-sugar transport;GO:0048364//root development;GO:0006811//ion transport;GO:0044707//single-multicellular organism process;GO:0048856//anatomical structure development;GO:0071702//organic substance transport;GO:0048731//system development;GO:0048569//post-embryonic organ development;GO:0048513//animal organ development;GO:0015931//…
GAUG00024035	ORTHOMCL11497	Gau	0	719.323	580 R 0.993**;582 S 0.999**;583 K 0.999**;587 E 0.966*;588 S 0.998**;594 K 1.000**;596 Y 0.997**;597 V 0.977*;605 Q 0.953*;607 T 0.997**;	GAUG00024035	Dead box ATP-dependent RNA helicase isoform 1 [Theobroma cacao]	-	-	-	-	GO:0043227//membrane-bounded organelle;GO:0043229//intracellular organelle;GO:0005622//intracellular;GO:0044424//intracellular part;GO:0044464//cell part;GO:0043226//organelle;GO:0005623//cell;GO:0043231//intracellular membrane-bounded organelle	GO:0001883//purine nucleoside binding;GO:0016787//hydrolase activity;GO:0016462//pyrophosphatase activity;GO:0097367//carbohydrate derivative binding;GO:0017111//nucleoside-triphosphatase activity;GO:0042623//ATPase activity, coupled;GO:0016818//hydrolase activity, acting on acid anhydrides, in phosphorus-containing anhydrides;GO:0005488//binding;GO:0016817//hydrolase activity, acting on acid anh…	-
GAUG00048916	ORTHOMCL11505	Gau	1.4e-08	540.596	1 M 0.996**;2 A 0.997**;	GAUG00048916	BnaA09g32690D [Brassica napus]	-	-	-	-	GO:0043231//intracellular membrane-bounded organelle;GO:0044444//cytoplasmic part;GO:0009507//chloroplast;GO:0044464//cell part;GO:0043226//organelle;GO:0005623//cell;GO:0005737//cytoplasm;GO:0044446//intracellular organelle part;GO:0044422//organelle part;GO:0005622//intracellular;GO:0044434//chloroplast part;GO:0044424//intracellular part;GO:0009536//plastid;GO:0044435//plastid part;GO:0043227/…	-	-
GAUG00017082	ORTHOMCL11513	Gau	1e-06	999	185 K 0.991**;	GAUG00017082	WD repeat-containing protein 49 isoform 3 [Theobroma cacao]	-	-	-	-	-	-	-
GAUG00017298	ORTHOMCL11523	Gau	3e-09	638.476	255 M 0.955*;256 E 0.995**;260 K 0.985*;263 A 0.968*;	GAUG00017298	PREDICTED: negative regulator of systemic acquired resistance SNI1 isoform X2 [Elaeis guineensis]	-	-	-	-	-	-	GO:0036211//protein modification process;GO:0060255//regulation of macromolecule metabolic process;GO:0031323//regulation of cellular metabolic process;GO:0006139//nucleobase-containing compound metabolic process;GO:0044237//cellular metabolic process;GO:0000723//telomere maintenance;GO:0043933//macromolecular complex subunit organization;GO:0010629//negative regulation of gene expression;GO:0006…
GAUG00013809	ORTHOMCL11537	Gau	0	999	271 I 0.959*;272 E 0.971*;277 L 0.986*;278 Y 0.974*;	GAUG00013809	PREDICTED: phosphatidylinositol/phosphatidylcholine transfer protein SFH11 isoform X1 [Gossypium raimondii]	-	-	-	-	-	-	-
GAUG00028627	ORTHOMCL11539	Gau	1e-09	999	186 E 0.989*;188 V 0.968*;190 T 0.991**;191 V 0.994**;	GAUG00028627	PREDICTED: GPN-loop GTPase 2-like [Gossypium hirsutum]	-	-	-	-	GO:0043226//organelle;GO:0005622//intracellular;GO:0044424//intracellular part;GO:0005856//cytoskeleton;GO:0005623//cell;GO:0043228//non-membrane-bounded organelle;GO:0015630//microtubule cytoskeleton;GO:0043229//intracellular organelle;GO:0043232//intracellular non-membrane-bounded organelle;GO:0044464//cell part	GO:0003824//catalytic activity;GO:0005488//binding;GO:0036094//small molecule binding	GO:0044763//single-organism cellular process;GO:0007049//cell cycle;GO:0000278//mitotic cell cycle;GO:0044767//single-organism developmental process;GO:0044699//single-organism process;GO:0009987//cellular process;GO:0032502//developmental process
GAUG00009430	ORTHOMCL11544	Gau	1.56e-07	999	1 P 0.976*;	GAUG00009430	Phosphorelay luxU [Gossypium arboreum]	-	-	-	-	-	-	-
GAUG00035738	ORTHOMCL11563	Gau	0	999	517 S 0.979*;519 V 0.986*;521 T 0.993**;	GAUG00035738	PREDICTED: K(+) efflux antiporter 5 isoform X1 [Gossypium arboreum]	-	-	-	-	GO:0016020//membrane;GO:0044425//membrane part;GO:0031224//intrinsic component of membrane	GO:0005215//transporter activity;GO:0022890//inorganic cation transmembrane transporter activity;GO:0015077//monovalent inorganic cation transmembrane transporter activity;GO:0022857//transmembrane transporter activity;GO:0015078//hydrogen ion transmembrane transporter activity;GO:0022892//substrate-specific transporter activity;GO:0015291//secondary active transmembrane transporter activity;GO:0…	GO:0030001//metal ion transport;GO:0051234//establishment of localization;GO:0006810//transport;GO:0006818//hydrogen transport;GO:0006811//ion transport;GO:0015672//monovalent inorganic cation transport;GO:0044699//single-organism process;GO:0006812//cation transport;GO:1902578//single-organism localization;GO:0044765//single-organism transport;GO:0044763//single-organism cellular process;GO:0051…
GAUG00013979	ORTHOMCL11571	Gau	0	999	1 L 0.988*;4 L 0.996**;7 P 0.999**;9 H 0.996**;10 Y 0.974*;15 K 0.995**;18 I 0.953*;19 K 0.977*;21 I 0.987*;23 N 0.954*;26 T 0.971*;27 A 0.996**;29 P 0.997**;30 L 0.989*;31 Q 0.999**;32 T 0.997**;34 E 0.951*;39 G 0.997**;	GAUG00013979	NO-associated protein 1, chloroplastic/mitochondrial-like [Gossypium hirsutum]	-	-	-	-	-	GO:0003824//catalytic activity	-
GAUG00015864	ORTHOMCL11578	Gau	0	841.814	195 A 0.999**;196 E 0.999**;197 N 0.999**;199 W 0.999**;200 E 0.997**;201 R 0.970*;202 S 0.971*;	GAUG00015864	PREDICTED: spindle and kinetochore-associated protein 1 homolog [Gossypium hirsutum]	-	-	-	-	-	-	-
GAUG00008771	ORTHOMCL11591	Gau	3.94e-05	999	261 G 0.979*;265 R 0.988*;	GAUG00008771	PREDICTED: protein COFACTOR ASSEMBLY OF COMPLEX C SUBUNIT B CCB1, chloroplastic-like [Gossypium hirsutum]	-	-	-	-	GO:0043231//intracellular membrane-bounded organelle;GO:0009536//plastid;GO:0005622//intracellular;GO:0043229//intracellular organelle;GO:0005737//cytoplasm;GO:0043227//membrane-bounded organelle;GO:0044464//cell part;GO:0043226//organelle;GO:0044424//intracellular part;GO:0005623//cell;GO:0044444//cytoplasmic part	-	GO:0044699//single-organism process;GO:0006996//organelle organization;GO:0071840//cellular component organization or biogenesis;GO:0008152//metabolic process;GO:0044085//cellular component biogenesis;GO:0032787//monocarboxylic acid metabolic process;GO:0034622//cellular macromolecular complex assembly;GO:0070271//protein complex biogenesis;GO:0009987//cellular process;GO:0061024//membrane organi…
GAUG00028391	ORTHOMCL11599	Gau	1.5e-06	123.497	105 G 0.992**;106 D 0.999**;108 N 0.999**;	GAUG00028391	cytoplasmic tRNA 2-thiolation protein 1-like protein [Corchorus capsularis]	-	-	-	-	-	-	-
GAUG00026089	ORTHOMCL11609	Gau	8.29e-06	319.867	78 K 0.961*;80 K 0.958*;	GAUG00026089	BnaC07g08250D [Brassica napus]	-	-	-	-	-	-	-
GAUG00036140	ORTHOMCL11611	Gau	0	999	241 T 0.976*;242 L 0.968*;243 A 0.988*;268 T 0.995**;269 R 0.971*;	GAUG00036140	Methionyl-tRNA formyltransferase [Gossypium arboreum]	-	-	-	-	-	-	-
GAUG00025298	ORTHOMCL11615	Gau	0	921.608	340 P 0.991**;345 E 0.998**;347 N 0.999**;348 N 0.999**;350 S 0.991**;352 W 0.990**;353 T 0.998**;354 G 0.999**;355 N 0.999**;356 W 0.990*;357 D 0.957*;358 Q 0.992**;359 L 0.992**;361 P 0.993**;	GAUG00025298	PREDICTED: probable protein S-acyltransferase 23 [Gossypium hirsutum]	-	-	-	-	GO:0031224//intrinsic component of membrane;GO:0044425//membrane part;GO:0016020//membrane	GO:0016740//transferase activity;GO:0043167//ion binding;GO:0003824//catalytic activity;GO:0005488//binding;GO:0046872//metal ion binding;GO:0016747//transferase activity, transferring acyl groups other than amino-acyl groups;GO:0046914//transition metal ion binding;GO:0016746//transferase activity, transferring acyl groups;GO:0043169//cation binding;GO:0016409//palmitoyltransferase activity	-
GAUG00020152	ORTHOMCL11617	Gau	0	999	2 F 0.995**;6 N 0.996**;9 S 0.996**;12 S 0.984*;13 Q 0.996**;14 N 0.995**;16 K 0.980*;17 K 0.999**;19 S 0.996**;120 M 0.996**;121 V 0.953*;123 V 0.985*;124 G 0.979*;126 L 0.984*;127 A 0.999**;129 T 0.962*;132 L 0.984*;	GAUG00020152	BnaC03g21550D [Brassica napus]	-	-	-	-	-	-	-
GAUG00031715	ORTHOMCL11618	Gau	0	999	410 S 0.973*;412 Q 0.968*;413 S 0.972*;414 C 0.975*;419 L 0.963*;421 Q 0.959*;	GAUG00031715	PREDICTED: SAC3 family protein 1 [Gossypium raimondii]	-	-	-	-	-	-	GO:0009648//photoperiodism;GO:0009416//response to light stimulus;GO:0009628//response to abiotic stimulus;GO:0009314//response to radiation;GO:0050896//response to stimulus
GAUG00037728	ORTHOMCL11619	Gau	0	999	460 T 0.956*;466 L 0.982*;469 N 0.998**;471 E 0.955*;472 Y 0.983*;474 L 0.952*;475 L 0.996**;481 V 0.959*;484 L 0.987*;488 M 0.973*;496 F 0.995**;499 K 0.995**;501 S 0.989*;505 K 0.998**;	GAUG00037728	PREDICTED: uncharacterized aarF domain-containing protein kinase 1 isoform X1 [Gossypium raimondii]	-	-	-	-	-	GO:0003824//catalytic activity;GO:0016740//transferase activity	GO:0006793//phosphorus metabolic process;GO:0009987//cellular process;GO:0008152//metabolic process;GO:0044237//cellular metabolic process;GO:0006796//phosphate-containing compound metabolic process
GAUG00005114	ORTHOMCL11621	Gau	0	436.711	1 Y 0.999**;3 K 0.986*;6 G 0.971*;9 M 0.977*;10 I 0.959*;13 V 0.976*;14 R 0.959*;16 Y 0.989*;19 S 0.996**;24 S 0.993**;	GAUG00005114	PREDICTED: aladin isoform X1 [Gossypium arboreum]	-	-	-	-	GO:0043226//organelle;GO:0043231//intracellular membrane-bounded organelle;GO:0005622//intracellular;GO:0043229//intracellular organelle;GO:0044424//intracellular part;GO:0044464//cell part;GO:0043227//membrane-bounded organelle;GO:0005623//cell	-	GO:0044699//single-organism process;GO:0048580//regulation of post-embryonic development;GO:0044763//single-organism cellular process;GO:0032259//methylation;GO:0008213//protein alkylation;GO:0071840//cellular component organization or biogenesis;GO:2000026//regulation of multicellular organismal development;GO:1902589//single-organism organelle organization;GO:0032502//developmental process;GO:0…
GAUG00027741	ORTHOMCL11626	Gau	0	999	226 L 0.981*;227 L 0.958*;229 P 0.992**;	GAUG00027741	PREDICTED: dihydroflavonol-4-reductase isoform X1 [Gossypium hirsutum]	-	-	-	-	-	GO:0005488//binding;GO:0016616//oxidoreductase activity, acting on the CH-OH group of donors, NAD or NADP as acceptor;GO:0048037//cofactor binding;GO:0016614//oxidoreductase activity, acting on CH-OH group of donors;GO:0016491//oxidoreductase activity;GO:0003824//catalytic activity	GO:0016101//diterpenoid metabolic process;GO:0050794//regulation of cellular process;GO:0070887//cellular response to chemical stimulus;GO:0023052//signaling;GO:0044281//small molecule metabolic process;GO:0009725//response to hormone;GO:0003006//developmental process involved in reproduction;GO:0044763//single-organism cellular process;GO:0032787//monocarboxylic acid metabolic process;GO:0009685…
GAUG00032176	ORTHOMCL11644	Gau	2.45e-06	999	77 Q 0.986*;	GAUG00032176	Nucleic acid-binding proteins superfamily isoform 1 [Theobroma cacao]	-	-	-	-	-	-	GO:0003006//developmental process involved in reproduction;GO:0000003//reproduction;GO:0032502//developmental process;GO:0022414//reproductive process
GAUG00018273	ORTHOMCL11648	Gau	1.67e-07	108.955	68 E 0.983*;71 E 0.997**;72 R 0.984*;	GAUG00018273	ATP synthase subunit b 2 [Gossypium arboreum]	-	-	-	-	-	-	-
GAUG00035324	ORTHOMCL11651	Gau	0	542.547	484 T 0.991**;486 M 0.999**;488 S 0.991**;489 W 0.989*;492 I 0.977*;495 P 0.978*;496 L 0.978*;500 C 0.993**;501 V 0.967*;503 S 0.992**;504 P 0.999**;505 R 0.991**;506 P 0.986*;	GAUG00035324	Protein arginine N-methyltransferase 1.5 -like protein [Gossypium arboreum]	-	-	-	-	GO:0044424//intracellular part;GO:0005737//cytoplasm;GO:0044464//cell part;GO:0044444//cytoplasmic part;GO:0005622//intracellular;GO:0005623//cell	GO:0008168//methyltransferase activity;GO:0016740//transferase activity;GO:0008170//N-methyltransferase activity;GO:0016741//transferase activity, transferring one-carbon groups;GO:0016772//transferase activity, transferring phosphorus-containing groups;GO:0016274//protein-arginine N-methyltransferase activity;GO:0008276//protein methyltransferase activity;GO:0008757//S-adenosylmethionine-depende…	GO:0044700//single organism signaling;GO:0019222//regulation of metabolic process;GO:0065008//regulation of biological quality;GO:0044707//single-multicellular organism process;GO:0048580//regulation of post-embryonic development;GO:0010033//response to organic substance;GO:0006807//nitrogen compound metabolic process;GO:0009987//cellular process;GO:0009266//response to temperature stimulus;GO:00…
GAUG00029075	ORTHOMCL11653	Gau	0.0117418	85.562	151 D 0.977*;	GAUG00029075	PREDICTED: VTE6-related protein At5g19930 [Gossypium arboreum]	-	-	-	-	-	-	-
GAUG00009038	ORTHOMCL11660	Gau	0	999	195 I 0.994**;259 Q 0.963*;263 T 0.993**;273 E 0.979*;275 F 0.982*;276 A 0.999**;	GAUG00009038	Cyclin-dependent kinase 2-interacting protein, partial [Anthurium amnicola]	-	-	-	-	-	-	-
GAUG00048859	ORTHOMCL11662	Gau	0	999	3 H 0.954*;4 P 0.994**;5 T 0.998**;6 R 0.999**;8 G 0.992**;10 R 0.999**;11 G 0.996**;14 D 0.998**;	GAUG00048859	PREDICTED: multiple myeloma tumor-associated protein 2 homolog [Gossypium raimondii]	-	-	-	-	-	-	-
GAUG00048642	ORTHOMCL11664	Gau	0	999	240 E 0.995**;241 S 0.990**;242 D 0.998**;244 V 0.999**;245 D 0.999**;246 E 0.993**;247 D 0.997**;254 R 0.991**;256 G 0.994**;261 K 1.000**;262 R 0.992**;265 E 0.995**;271 R 0.999**;276 L 0.999**;278 H 0.997**;	GAUG00048642	PREDICTED: ribonuclease H2 subunit A-like isoform X2 [Gossypium hirsutum]	-	-	-	-	-	GO:0016788//hydrolase activity, acting on ester bonds;GO:0004519//endonuclease activity;GO:0003824//catalytic activity;GO:0016787//hydrolase activity;GO:0005488//binding;GO:0004518//nuclease activity	GO:0034641//cellular nitrogen compound metabolic process;GO:0044237//cellular metabolic process;GO:0016070//RNA metabolic process;GO:0071704//organic substance metabolic process;GO:0006139//nucleobase-containing compound metabolic process;GO:0009987//cellular process;GO:0008152//metabolic process;GO:0090305//nucleic acid phosphodiester bond hydrolysis;GO:0044238//primary metabolic process;GO:0006…
GAUG00044453	ORTHOMCL11674	Gau	0	581.962	789 K 0.980*;790 K 0.981*;791 P 0.954*;792 P 0.980*;795 S 0.982*;798 L 0.989*;804 E 0.998**;806 N 0.953*;807 F 0.984*;	GAUG00044453	PREDICTED: DNA mismatch repair protein MLH3 isoform X2 [Gossypium raimondii]	-	-	-	-	GO:0005623//cell;GO:0044424//intracellular part;GO:0005622//intracellular;GO:0044464//cell part	-	GO:0071704//organic substance metabolic process;GO:0044763//single-organism cellular process;GO:0009987//cellular process;GO:0044699//single-organism process;GO:1901360//organic cyclic compound metabolic process;GO:0033554//cellular response to stress;GO:0006807//nitrogen compound metabolic process;GO:0006139//nucleobase-containing compound metabolic process;GO:0090304//nucleic acid metabolic pro…
GAUG00046630	ORTHOMCL11679	Gau	0	999	315 D 0.976*;317 W 0.961*;319 M 0.995**;322 V 0.970*;324 N 0.993**;	GAUG00046630	PREDICTED: tRNA modification GTPase MnmE-like [Gossypium hirsutum]	-	-	-	-	GO:0044464//cell part;GO:0005623//cell	GO:1901363//heterocyclic compound binding;GO:0032549//ribonucleoside binding;GO:0016462//pyrophosphatase activity;GO:0097367//carbohydrate derivative binding;GO:0036094//small molecule binding;GO:0097159//organic cyclic compound binding;GO:0016818//hydrolase activity, acting on acid anhydrides, in phosphorus-containing anhydrides;GO:0016817//hydrolase activity, acting on acid anhydrides;GO:000382…	GO:0016070//RNA metabolic process;GO:0071704//organic substance metabolic process;GO:0044260//cellular macromolecule metabolic process;GO:0006725//cellular aromatic compound metabolic process;GO:0008033//tRNA processing;GO:0051234//establishment of localization;GO:0044238//primary metabolic process;GO:0006396//RNA processing;GO:0050896//response to stimulus;GO:0006810//transport;GO:0007154//cell …
GAUG00028824	ORTHOMCL11682	Gau	0	999	298 L 0.973*;305 Y 0.992**;306 K 0.982*;308 W 0.980*;311 N 0.998**;312 T 0.984*;314 E 0.981*;	GAUG00028824	PREDICTED: RHOMBOID-like protein 8 [Gossypium arboreum]	-	-	-	-	-	-	-
GAUG00014399	ORTHOMCL11691	Gau	0	592.085	693 Y 0.990**;696 N 0.999**;698 T 0.992**;699 I 0.999**;700 I 0.999**;701 D 0.968*;704 W 0.991**;705 L 0.965*;706 T 0.999**;709 A 0.989*;711 H 0.999**;712 Y 0.999**;713 Y 0.991**;714 A 0.991**;	GAUG00014399	PREDICTED: pre-mRNA-splicing factor ATP-dependent RNA helicase DEAH10 [Gossypium arboreum]	-	-	-	-	-	GO:0016817//hydrolase activity, acting on acid anhydrides;GO:0016787//hydrolase activity;GO:0016887//ATPase activity;GO:1901363//heterocyclic compound binding;GO:0016462//pyrophosphatase activity;GO:0097159//organic cyclic compound binding;GO:0032550//purine ribonucleoside binding;GO:0036094//small molecule binding;GO:0032549//ribonucleoside binding;GO:0005488//binding;GO:0016818//hydrolase activ…	-
GAUG00002876	ORTHOMCL11707	Gau	0	999	74 A 0.975*;113 L 0.978*;114 K 0.997**;115 E 0.976*;116 V 0.977*;117 G 0.977*;118 T 0.998**;119 D 0.978*;120 W 0.998**;121 G 0.988*;122 L 0.975*;123 F 0.979*;	GAUG00002876	PREDICTED: probable ran guanine nucleotide release factor [Gossypium hirsutum]	-	-	-	-	-	-	-
GAUG00022749	ORTHOMCL11708	Gau	1e-09	430.157	217 R 0.987*;220 C 0.998**;221 F 0.997**;	GAUG00022749	PREDICTED: peptidyl-prolyl cis-trans isomerase CYP23-like [Gossypium hirsutum]	-	-	-	-	-	-	-
GAUG00001488	ORTHOMCL11713	Gau	0	999	3 L 1.000**;9 I 0.967*;10 S 0.995**;11 S 0.995**;13 L 0.952*;14 L 0.999**;22 R 0.999**;23 R 0.996**;24 G 0.967*;25 F 0.983*;28 P 0.982*;29 C 0.983*;30 H 0.997**;31 H 0.997**;38 T 0.996**;39 F 1.000**;	GAUG00001488	Carboxymethylenebutenolidase [Gossypium arboreum]	-	-	-	-	-	GO:0003824//catalytic activity	-
GAUG00023324	ORTHOMCL11715	Gau	0	999	1 A 0.994**;12 N 0.987*;	GAUG00023324	PREDICTED: phosphoinositide phosphatase SAC1 [Gossypium arboreum]	-	-	-	-	GO:0005622//intracellular;GO:0044464//cell part;GO:0016020//membrane;GO:0043227//membrane-bounded organelle;GO:0044424//intracellular part;GO:0044422//organelle part;GO:0043229//intracellular organelle;GO:0043231//intracellular membrane-bounded organelle;GO:0031090//organelle membrane;GO:0043226//organelle;GO:0005623//cell	GO:0042578//phosphoric ester hydrolase activity;GO:0016787//hydrolase activity;GO:0052866//phosphatidylinositol phosphate phosphatase activity;GO:0016791//phosphatase activity;GO:0003824//catalytic activity;GO:0016788//hydrolase activity, acting on ester bonds;GO:0034593//phosphatidylinositol bisphosphate phosphatase activity	GO:0045017//glycerolipid biosynthetic process;GO:0006066//alcohol metabolic process;GO:0006629//lipid metabolic process;GO:0090407//organophosphate biosynthetic process;GO:0042546//cell wall biogenesis;GO:0043647//inositol phosphate metabolic process;GO:0009101//glycoprotein biosynthetic process;GO:0006661//phosphatidylinositol biosynthetic process;GO:0006644//phospholipid metabolic process;GO:00…
GAUG00001428	ORTHOMCL11723	Gau	1.05e-07	726.171	7 C 0.975*;	GAUG00001428	Tetratricopeptide-like helical [Corchorus capsularis]	-	-	-	-	GO:0009507//chloroplast;GO:0009536//plastid;GO:0043226//organelle;GO:0044424//intracellular part;GO:0044464//cell part;GO:0043227//membrane-bounded organelle;GO:0044435//plastid part;GO:0044422//organelle part;GO:0043229//intracellular organelle;GO:0005623//cell;GO:0043231//intracellular membrane-bounded organelle;GO:0005737//cytoplasm;GO:0044444//cytoplasmic part;GO:0044434//chloroplast part;GO:…	-	GO:0065003//macromolecular complex assembly;GO:0016043//cellular component organization;GO:0016053//organic acid biosynthetic process;GO:0044711//single-organism biosynthetic process;GO:0044272//sulfur compound biosynthetic process;GO:0044238//primary metabolic process;GO:0009657//plastid organization;GO:0044281//small molecule metabolic process;GO:0032787//monocarboxylic acid metabolic process;G…
GAUG00008422	ORTHOMCL11736	Gau	0	999	49 D 0.951*;189 I 0.960*;190 L 0.954*;191 Q 0.997**;192 F 1.000**;194 R 0.999**;195 T 0.998**;197 R 0.999**;198 A 0.954*;199 Q 1.000**;200 V 0.993**;201 P 1.000**;203 R 0.982*;204 N 0.957*;205 G 0.998**;206 L 0.975*;	GAUG00008422	PREDICTED: probable plastid-lipid-associated protein 10, chloroplastic isoform X3 [Gossypium raimondii]	-	-	-	-	GO:0043226//organelle;GO:0044424//intracellular part;GO:0005623//cell;GO:0043231//intracellular membrane-bounded organelle;GO:0009536//plastid;GO:0005622//intracellular;GO:0043229//intracellular organelle;GO:0044464//cell part;GO:0044444//cytoplasmic part;GO:0005737//cytoplasm;GO:0043227//membrane-bounded organelle;GO:0009507//chloroplast	-	-
GAUG00037873	ORTHOMCL11743	Gau	0	999	467 E 0.998**;473 N 0.999**;	GAUG00037873	PREDICTED: ATP-dependent zinc metalloprotease FTSH 7, chloroplastic [Gossypium raimondii]	-	-	-	-	GO:0043231//intracellular membrane-bounded organelle;GO:0044422//organelle part;GO:0005737//cytoplasm;GO:0044444//cytoplasmic part;GO:0009536//plastid;GO:0044446//intracellular organelle part;GO:0016020//membrane;GO:0009526//plastid envelope;GO:0044435//plastid part;GO:0031975//envelope;GO:0044464//cell part;GO:0031967//organelle envelope;GO:0005622//intracellular;GO:0043226//organelle;GO:0043227…	GO:0046914//transition metal ion binding;GO:0070011//peptidase activity, acting on L-amino acid peptides;GO:0043169//cation binding;GO:0003824//catalytic activity;GO:0032550//purine ribonucleoside binding;GO:0016818//hydrolase activity, acting on acid anhydrides, in phosphorus-containing anhydrides;GO:0016817//hydrolase activity, acting on acid anhydrides;GO:0008233//peptidase activity;GO:0097159…	GO:0071704//organic substance metabolic process;GO:0044699//single-organism process;GO:0044238//primary metabolic process;GO:0044763//single-organism cellular process;GO:0043170//macromolecule metabolic process;GO:0019538//protein metabolic process;GO:0009987//cellular process;GO:0008152//metabolic process
GAUG00048093	ORTHOMCL11745	Gau	2.87e-06	67.6676	60 D 0.998**;62 R 0.995**;63 A 0.998**;64 R 0.998**;65 I 0.986*;66 R 0.998**;	GAUG00048093	PREDICTED: mitochondrial protein pet191 homolog [Gossypium raimondii]	-	-	-	-	-	-	-
GAUG00008753	ORTHOMCL11747	Gau	0	245.566	14 E 0.974*;39 K 0.979*;132 W 0.999**;133 L 0.974*;135 A 0.999**;136 A 0.999**;137 I 0.999**;138 C 0.976*;140 F 1.000**;141 I 0.998**;142 A 0.984*;143 L 1.000**;145 S 0.998**;146 Q 0.999**;147 S 1.000**;148 W 1.000**;149 L 0.998**;150 L 0.978*;151 I 0.999**;152 S 0.981*;168 A 0.999**;169 V 0.980*;170 I 0.996**;172 L 0.998**;173 D 0.999**;174 F 0.987*;176 G 0.997**;177 G 0.997**;179 N 1.000**;180 …	GAUG00008753	PREDICTED: cystinosin homolog [Gossypium hirsutum]	-	-	-	-	GO:0005622//intracellular;GO:0043229//intracellular organelle;GO:0005774//vacuolar membrane;GO:0043226//organelle;GO:0044422//organelle part;GO:0005737//cytoplasm;GO:0044437//vacuolar part;GO:0043227//membrane-bounded organelle;GO:0005773//vacuole;GO:0044424//intracellular part;GO:0005623//cell;GO:0031224//intrinsic component of membrane;GO:0031090//organelle membrane;GO:0044425//membrane part;GO…	-	GO:0051234//establishment of localization;GO:0051179//localization
GAUG00019041	ORTHOMCL11761	Gau	0	999	262 H 0.992**;263 L 0.992**;265 H 0.993**;276 H 0.994**;280 N 0.995**;281 Y 0.998**;282 L 0.993**;	GAUG00019041	PREDICTED: LOW QUALITY PROTEIN: 7-hydroxymethyl chlorophyll a reductase, chloroplastic [Gossypium raimondii]	-	-	-	-	GO:0044424//intracellular part;GO:0044444//cytoplasmic part;GO:0005737//cytoplasm;GO:0005623//cell;GO:0043229//intracellular organelle;GO:0044464//cell part;GO:0043226//organelle;GO:0043227//membrane-bounded organelle;GO:0009536//plastid;GO:0005622//intracellular;GO:0043231//intracellular membrane-bounded organelle	GO:0043167//ion binding;GO:0052592//oxidoreductase activity, acting on CH or CH2 groups, with an iron-sulfur protein as acceptor;GO:0016491//oxidoreductase activity;GO:0005488//binding;GO:0051540//metal cluster binding;GO:0043169//cation binding;GO:0003824//catalytic activity;GO:0016725//oxidoreductase activity, acting on CH or CH2 groups	GO:0044710//single-organism metabolic process;GO:0008152//metabolic process;GO:0071704//organic substance metabolic process;GO:0006807//nitrogen compound metabolic process;GO:0009987//cellular process;GO:0006778//porphyrin-containing compound metabolic process;GO:0015994//chlorophyll metabolic process;GO:0051186//cofactor metabolic process;GO:1901360//organic cyclic compound metabolic process;GO:…
GAUG00010219	ORTHOMCL11762	Gau	2.09e-06	237.801	121 A 0.997**;123 S 0.986*;124 S 0.985*;	GAUG00010219	PREDICTED: thylakoid lumenal protein At1g12250, chloroplastic [Gossypium raimondii]	-	-	-	-	GO:0009536//plastid;GO:0044464//cell part;GO:0044446//intracellular organelle part;GO:0031976//plastid thylakoid;GO:0043229//intracellular organelle;GO:0009507//chloroplast;GO:0044434//chloroplast part;GO:0031978//plastid thylakoid lumen;GO:0043226//organelle;GO:0031977//thylakoid lumen;GO:0043227//membrane-bounded organelle;GO:0005622//intracellular;GO:0005737//cytoplasm;GO:0044444//cytoplasmic …	-	-
GAUG00024449	ORTHOMCL11778	Gau	0	999	366 L 0.970*;367 E 0.995**;368 A 0.979*;	GAUG00024449	PREDICTED: ATP-dependent (S)-NAD(P)H-hydrate dehydratase isoform X1 [Gossypium raimondii]	-	-	-	-	-	-	-
GAUG00018975	ORTHOMCL11780	Gau	1.1e-08	337.44	80 P 0.978*;	GAUG00018975	PREDICTED: DEAD-box ATP-dependent RNA helicase 58, chloroplastic isoform X1 [Gossypium raimondii]	-	-	-	-	GO:0043229//intracellular organelle;GO:0043231//intracellular membrane-bounded organelle;GO:0005622//intracellular;GO:0005623//cell;GO:0005737//cytoplasm;GO:0044424//intracellular part;GO:0043227//membrane-bounded organelle;GO:0043226//organelle;GO:0009536//plastid;GO:0044444//cytoplasmic part;GO:0044464//cell part	GO:0003676//nucleic acid binding;GO:0097367//carbohydrate derivative binding;GO:0016462//pyrophosphatase activity;GO:0001883//purine nucleoside binding;GO:0032549//ribonucleoside binding;GO:1901363//heterocyclic compound binding;GO:0032550//purine ribonucleoside binding;GO:0003824//catalytic activity;GO:0017111//nucleoside-triphosphatase activity;GO:0016787//hydrolase activity;GO:0042623//ATPase …	-
GAUG00006537	ORTHOMCL11799	Gau	0	999	93 T 0.991**;174 G 0.999**;175 H 0.999**;176 G 0.999**;177 S 0.999**;178 D 0.991**;180 D 1.000**;181 Y 0.987*;182 T 0.993**;183 K 0.999**;184 P 0.999**;185 T 1.000**;186 M 0.999**;187 V 0.999**;188 H 1.000**;189 V 0.964*;190 G 0.999**;191 E 0.998**;192 N 0.993**;194 K 0.999**;195 A 0.989*;196 L 1.000**;197 E 0.996**;198 I 0.992**;199 S 0.999**;200 C 1.000**;202 F 0.999**;203 N 1.000**;204 H 0.999…	GAUG00006537	PREDICTED: ultraviolet-B receptor UVR8-like isoform X2 [Gossypium hirsutum]	-	-	-	-	-	-	-
GAUG00008813	ORTHOMCL11800	Gau	0	999	297 I 0.976*;300 G 0.992**;305 G 0.993**;306 E 0.969*;307 K 0.998**;308 E 0.998**;	GAUG00008813	PREDICTED: target of Myb protein 1-like [Gossypium hirsutum]	-	-	-	-	GO:0016020//membrane	GO:0016740//transferase activity;GO:0016772//transferase activity, transferring phosphorus-containing groups;GO:0003824//catalytic activity	GO:0045184//establishment of protein localization;GO:0044237//cellular metabolic process;GO:0015031//protein transport;GO:0051179//localization;GO:0008104//protein localization;GO:0008152//metabolic process;GO:0033036//macromolecule localization;GO:0006793//phosphorus metabolic process;GO:0009987//cellular process;GO:0051234//establishment of localization;GO:0006810//transport;GO:0006796//phospha…
GAUG00023333	ORTHOMCL11806	Gau	0	425.376	1199 K 0.986*;1203 S 0.992**;	GAUG00023333	PREDICTED: histone-lysine N-methyltransferase ATXR7 isoform X2 [Gossypium arboreum]	-	-	-	-	GO:0044424//intracellular part;GO:0044464//cell part;GO:0005622//intracellular;GO:0005623//cell	GO:0008757//S-adenosylmethionine-dependent methyltransferase activity;GO:0008170//N-methyltransferase activity;GO:0008276//protein methyltransferase activity;GO:0016741//transferase activity, transferring one-carbon groups;GO:0016740//transferase activity;GO:0008168//methyltransferase activity;GO:0003824//catalytic activity;GO:0016279//protein-lysine N-methyltransferase activity;GO:0016278//lysin…	GO:0044267//cellular protein metabolic process;GO:0050789//regulation of biological process;GO:0043414//macromolecule methylation;GO:0044699//single-organism process;GO:0016571//histone methylation;GO:0065007//biological regulation;GO:0003006//developmental process involved in reproduction;GO:0051276//chromosome organization;GO:0050793//regulation of developmental process;GO:0044260//cellular mac…
GAUG00043341	ORTHOMCL11808	Gau	0	999	3 Q 0.995**;4 I 0.991**;5 G 0.997**;7 Q 0.990*;9 R 0.985*;13 I 0.963*;15 S 0.995**;20 G 0.995**;26 L 0.995**;29 F 0.961*;32 L 0.993**;38 L 0.998**;40 S 0.959*;42 K 0.999**;47 C 0.957*;48 K 0.995**;51 W 0.994**;52 Q 0.994**;53 E 0.997**;309 G 0.993**;	GAUG00043341	PREDICTED: chlorophyll a-b binding protein of LHCII type 1-like [Gossypium hirsutum]	-	-	-	-	GO:0005622//intracellular;GO:0009579//thylakoid;GO:0031224//intrinsic component of membrane;GO:0044436//thylakoid part;GO:0005623//cell;GO:0098796//membrane protein complex;GO:0032991//macromolecular complex;GO:0043234//protein complex;GO:0016020//membrane;GO:0044424//intracellular part;GO:0044464//cell part;GO:0044425//membrane part;GO:0009521//photosystem;GO:0034357//photosynthetic membrane	GO:0043167//ion binding;GO:0046906//tetrapyrrole binding;GO:0005488//binding;GO:0097159//organic cyclic compound binding;GO:0043169//cation binding;GO:1901363//heterocyclic compound binding	GO:1901615//organic hydroxy compound metabolic process;GO:0009056//catabolic process;GO:0044260//cellular macromolecule metabolic process;GO:0019751//polyol metabolic process;GO:0006787//porphyrin-containing compound catabolic process;GO:0044763//single-organism cellular process;GO:0036211//protein modification process;GO:0046483//heterocycle metabolic process;GO:0044267//cellular protein metabol…
GAUG00041437	ORTHOMCL11815	Gau	0	999	235 F 0.995**;237 K 0.998**;238 L 0.997**;239 F 0.990**;241 S 0.998**;242 F 0.997**;243 S 0.995**;244 S 0.996**;245 Y 0.996**;247 Y 0.999**;249 N 0.996**;	GAUG00041437	PREDICTED: N-acetylglucosaminyl-phosphatidylinositol de-N-acetylase-like [Gossypium arboreum]	-	-	-	-	-	-	-
GAUG00025208	ORTHOMCL11821	Gau	2e-09	258.702	285 H 0.967*;286 V 0.981*;288 Q 0.994**;289 E 0.995**;	GAUG00025208	PREDICTED: GTP-binding protein ERG [Gossypium raimondii]	-	-	-	-	GO:0005623//cell;GO:0005737//cytoplasm;GO:0044424//intracellular part;GO:0044444//cytoplasmic part;GO:0044464//cell part;GO:0005622//intracellular	GO:1901363//heterocyclic compound binding;GO:0097367//carbohydrate derivative binding;GO:0097159//organic cyclic compound binding;GO:0001883//purine nucleoside binding;GO:0005488//binding;GO:0032549//ribonucleoside binding;GO:0036094//small molecule binding;GO:0001882//nucleoside binding;GO:0003676//nucleic acid binding;GO:0032550//purine ribonucleoside binding	GO:0051234//establishment of localization;GO:0051179//localization;GO:0016192//vesicle-mediated transport;GO:0006810//transport
GAUG00015811	ORTHOMCL11831	Gau	4.25e-05	71.2077	177 A 0.983*;178 E 0.999**;180 L 0.986*;	GAUG00015811	PREDICTED: cytochrome b5 domain-containing protein RLF isoform X2 [Gossypium raimondii]	-	-	-	-	-	GO:0046906//tetrapyrrole binding;GO:0043167//ion binding;GO:0097159//organic cyclic compound binding;GO:0043169//cation binding;GO:1901363//heterocyclic compound binding;GO:0005488//binding	GO:0009791//post-embryonic development;GO:0032501//multicellular organismal process;GO:0044699//single-organism process;GO:0044707//single-multicellular organism process;GO:0032502//developmental process;GO:0007275//multicellular organism development;GO:0044767//single-organism developmental process
GAUG00035952	ORTHOMCL11832	Gau	3.18e-05	73.6533	63 C 0.960*;64 K 0.966*;66 Q 0.970*;	GAUG00035952	PREDICTED: peptidyl-prolyl cis-trans isomerase FKBP42-like [Gossypium hirsutum]	-	-	-	-	GO:0031090//organelle membrane;GO:0043227//membrane-bounded organelle;GO:0016020//membrane;GO:0005622//intracellular;GO:0044464//cell part;GO:0031224//intrinsic component of membrane;GO:0043231//intracellular membrane-bounded organelle;GO:0043226//organelle;GO:0043229//intracellular organelle;GO:0044424//intracellular part;GO:0044425//membrane part;GO:0005623//cell;GO:0044422//organelle part	GO:0003824//catalytic activity;GO:0016859//cis-trans isomerase activity;GO:0005515//protein binding;GO:0016853//isomerase activity;GO:0005488//binding	GO:0099402//plant organ development;GO:0007154//cell communication;GO:0005975//carbohydrate metabolic process;GO:0065007//biological regulation;GO:0042221//response to chemical;GO:0007165//signal transduction;GO:0044707//single-multicellular organism process;GO:0032870//cellular response to hormone stimulus;GO:0032502//developmental process;GO:0009987//cellular process;GO:0016192//vesicle-mediate…
GAUG00010722	ORTHOMCL11839	Gau	2.3e-08	999	1104 Q 0.984*;	GAUG00010722	PREDICTED: clustered mitochondria protein isoform X3 [Gossypium raimondii]	-	-	-	-	GO:0044464//cell part;GO:0005622//intracellular;GO:0005623//cell;GO:0044424//intracellular part	-	GO:1902589//single-organism organelle organization;GO:1902578//single-organism localization;GO:0051641//cellular localization;GO:0016043//cellular component organization;GO:0051640//organelle localization;GO:0044763//single-organism cellular process;GO:0044699//single-organism process;GO:0048311//mitochondrion distribution;GO:0051646//mitochondrion localization;GO:0051179//localization;GO:0009987…
GAUG00032982	ORTHOMCL11847	Gau	2.1e-08	999	247 S 0.974*;252 K 0.975*;	GAUG00032982	Inositol 1,4,5-trisphosphate receptor type 3 [Gossypium arboreum]	-	-	-	-	-	-	GO:0044238//primary metabolic process;GO:0044763//single-organism cellular process;GO:0044699//single-organism process;GO:0044260//cellular macromolecule metabolic process;GO:0006807//nitrogen compound metabolic process;GO:0050789//regulation of biological process;GO:1901360//organic cyclic compound metabolic process;GO:0071704//organic substance metabolic process;GO:0043170//macromolecule metabo…
GAUG00032948	ORTHOMCL11852	Gau	7e-09	999	59 S 0.976*;60 G 0.995**;	GAUG00032948	PREDICTED: thioredoxin-like protein AAED1, chloroplastic isoform X1 [Gossypium raimondii]	-	-	-	-	-	-	-
GAUG00024846	ORTHOMCL11854	Gau	9.8e-08	999	471 C 0.998**;474 S 0.983*;475 Q 0.986*;	GAUG00024846	PREDICTED: probable DNA helicase MCM8 [Gossypium arboreum]	-	-	-	-	-	GO:0001882//nucleoside binding;GO:0016787//hydrolase activity;GO:0032550//purine ribonucleoside binding;GO:0016817//hydrolase activity, acting on acid anhydrides;GO:0032549//ribonucleoside binding;GO:1901363//heterocyclic compound binding;GO:0036094//small molecule binding;GO:0001883//purine nucleoside binding;GO:0016818//hydrolase activity, acting on acid anhydrides, in phosphorus-containing anh…	GO:0034645//cellular macromolecule biosynthetic process;GO:0000003//reproduction;GO:0009058//biosynthetic process;GO:0044767//single-organism developmental process;GO:0007049//cell cycle;GO:0022414//reproductive process;GO:0034641//cellular nitrogen compound metabolic process;GO:0044702//single organism reproductive process;GO:0006259//DNA metabolic process;GO:0032501//multicellular organismal pr…
GAUG00029087	ORTHOMCL11859	Gau	7.97e-06	542.381	310 E 0.952*;312 E 0.990*;	GAUG00029087	Oxoglutarate/iron-dependent dioxygenase [Corchorus olitorius]	-	-	-	-	-	-	-
GAUG00043567	ORTHOMCL11862	Gau	5e-09	999	1 R 0.993**;6 R 0.996**;10 W 0.964*;	GAUG00043567	Sphingomyelin synthetase family protein isoform 4 [Theobroma cacao]	-	-	-	-	GO:0030054//cell junction;GO:0005911//cell-cell junction	-	GO:0044711//single-organism biosynthetic process;GO:1901564//organonitrogen compound metabolic process;GO:0071704//organic substance metabolic process;GO:0044763//single-organism cellular process;GO:0008652//cellular amino acid biosynthetic process;GO:0008152//metabolic process;GO:0044249//cellular biosynthetic process;GO:0009058//biosynthetic process;GO:1901566//organonitrogen compound biosynthe…
GAUG00013304	ORTHOMCL11868	Gau	5e-09	999	69 Y 0.978*;80 K 0.995**;	GAUG00013304	BnaC06g02180D [Brassica napus]	-	-	-	-	-	-	-
GAUG00036436	ORTHOMCL11878	Gau	0	999	317 Y 0.998**;318 K 0.995**;319 I 0.995**;322 P 0.991**;323 K 0.995**;325 N 0.997**;326 Y 0.995**;327 W 0.994**;330 S 0.996**;333 D 0.998**;336 R 0.985*;337 S 0.999**;339 S 0.998**;340 Q 0.998**;341 A 0.996**;343 A 0.989*;344 V 0.985*;345 G 0.999**;346 K 0.996**;351 L 0.998**;352 M 0.992**;355 L 0.994**;356 S 0.995**;357 M 0.989*;358 D 0.999**;359 R 0.978*;360 V 0.997**;363 Y 0.995**;364 M 0.959*…	GAUG00036436	PREDICTED: O-glucosyltransferase rumi homolog [Gossypium hirsutum]	-	-	-	-	-	-	-
GAUG00041826	ORTHOMCL11892	Gau	0	999	141 N 0.997**;142 N 1.000**;143 V 0.951*;146 S 0.998**;147 M 0.999**;148 S 0.999**;149 S 0.995**;150 W 1.000**;152 E 0.996**;153 E 0.995**;155 W 0.998**;156 R 0.999**;158 I 0.999**;161 K 1.000**;	GAUG00041826	PREDICTED: serine/threonine-protein kinase At5g01020 [Gossypium arboreum]	-	-	-	-	-	GO:0016772//transferase activity, transferring phosphorus-containing groups;GO:0032550//purine ribonucleoside binding;GO:0005488//binding;GO:0001882//nucleoside binding;GO:0016301//kinase activity;GO:0004672//protein kinase activity;GO:0036094//small molecule binding;GO:0097367//carbohydrate derivative binding;GO:1901363//heterocyclic compound binding;GO:0016773//phosphotransferase activity, alco…	GO:0043170//macromolecule metabolic process;GO:0005976//polysaccharide metabolic process;GO:0009987//cellular process;GO:0006464//cellular protein modification process;GO:0019538//protein metabolic process;GO:0071704//organic substance metabolic process;GO:0043412//macromolecule modification;GO:0005975//carbohydrate metabolic process;GO:0006796//phosphate-containing compound metabolic process;GO:…
GAUG00036209	ORTHOMCL11902	Gau	0	328.796	283 F 0.988*;284 I 0.988*;285 S 0.994**;286 Q 0.998**;287 G 0.992**;289 E 0.999**;291 S 0.995**;296 I 0.996**;297 C 0.993**;298 S 0.996**;304 H 0.992**;	GAUG00036209	PREDICTED: carnosine N-methyltransferase-like isoform X2 [Gossypium arboreum]	-	-	-	-	-	GO:0003824//catalytic activity	GO:0008152//metabolic process
GAUG00012314	ORTHOMCL11909	Gau	8.03e-05	999	257 C 0.968*;	GAUG00012314	PREDICTED: 2-dehydro-3-deoxyphosphooctonate aldolase [Gossypium hirsutum]	-	-	-	-	GO:0005622//intracellular;GO:0044424//intracellular part;GO:0005623//cell;GO:0044464//cell part	GO:0003824//catalytic activity;GO:0016740//transferase activity;GO:0016765//transferase activity, transferring alkyl or aryl (other than methyl) groups	GO:0008152//metabolic process
GAUG00042062	ORTHOMCL11911	Gau	0	999	6 Q 0.996**;72 V 1.000**;73 H 0.999**;74 D 0.997**;76 I 0.998**;77 G 0.996**;78 I 1.000**;79 L 0.996**;80 T 0.999**;81 L 1.000**;82 L 0.999**;83 T 0.992**;84 S 1.000**;85 I 1.000**;86 N 0.999**;87 V 1.000**;88 K 1.000**;89 E 0.996**;90 K 0.997**;91 A 1.000**;92 C 1.000**;93 D 1.000**;94 F 1.000**;96 K 1.000**;97 M 0.997**;98 Y 1.000**;99 I 0.999**;100 Y 1.000**;101 L 1.000**;102 V 0.998**;103 L 0…	GAUG00042062	Sulfhydryl oxidase 1 [Gossypium arboreum]	-	-	-	-	-	-	-
GAUG00042060	ORTHOMCL11912	Gau	0	999	322 G 0.987*;323 F 0.983*;324 I 0.957*;325 T 0.994**;548 C 0.978*;	GAUG00042060	PREDICTED: DNA ligase 1 [Gossypium arboreum]	-	-	-	-	-	GO:0032550//purine ribonucleoside binding;GO:0001883//purine nucleoside binding;GO:0005488//binding;GO:0036094//small molecule binding;GO:0016874//ligase activity;GO:0032549//ribonucleoside binding;GO:0016886//ligase activity, forming phosphoric ester bonds;GO:0097367//carbohydrate derivative binding;GO:0003676//nucleic acid binding;GO:0001882//nucleoside binding;GO:0003824//catalytic activity;GO…	GO:0044238//primary metabolic process;GO:0071704//organic substance metabolic process;GO:0044237//cellular metabolic process;GO:0009987//cellular process;GO:0050896//response to stimulus;GO:0006139//nucleobase-containing compound metabolic process;GO:0006950//response to stress;GO:1901360//organic cyclic compound metabolic process;GO:0008152//metabolic process;GO:0046483//heterocycle metabolic pr…
GAUG00036464	ORTHOMCL11916	Gau	0	999	305 S 0.985*;310 S 0.995**;312 E 0.959*;	GAUG00036464	PREDICTED: protein SAAL1 isoform X1 [Gossypium arboreum]	-	-	-	-	-	-	-
GAUG00042444	ORTHOMCL11918	Gau	0.00028706	239.25	188 I 0.972*;	GAUG00042444	PREDICTED: pachytene checkpoint protein 2 homolog [Gossypium hirsutum]	-	-	-	-	-	GO:1901363//heterocyclic compound binding;GO:0016462//pyrophosphatase activity;GO:0042623//ATPase activity, coupled;GO:0097367//carbohydrate derivative binding;GO:0016887//ATPase activity;GO:0001883//purine nucleoside binding;GO:0016818//hydrolase activity, acting on acid anhydrides, in phosphorus-containing anhydrides;GO:0097159//organic cyclic compound binding;GO:0032550//purine ribonucleoside …	GO:0000280//nuclear division;GO:0048285//organelle fission;GO:0006996//organelle organization;GO:0016043//cellular component organization;GO:0071840//cellular component organization or biogenesis;GO:0009987//cellular process
GAUG00008959	ORTHOMCL11919	Gau	0	999	474 L 0.969*;588 G 0.982*;590 H 0.999**;595 D 0.987*;599 K 0.998**;600 C 0.997**;602 H 0.985*;605 R 0.982*;606 N 0.977*;609 K 0.998**;	GAUG00008959	PREDICTED: pentatricopeptide repeat-containing protein At3g48250, chloroplastic-like [Gossypium hirsutum]	-	-	-	-	-	-	-
GAUG00032895	ORTHOMCL11921	Gau	0.00328003	211.007	217 R 0.975*;	GAUG00032895	PREDICTED: rhodanese-like domain-containing protein 10 [Gossypium raimondii]	-	-	-	-	GO:0044422//organelle part;GO:0044435//plastid part;GO:0044444//cytoplasmic part;GO:0043229//intracellular organelle;GO:0005622//intracellular;GO:0009526//plastid envelope;GO:0009536//plastid;GO:0043231//intracellular membrane-bounded organelle;GO:0044446//intracellular organelle part;GO:0043227//membrane-bounded organelle;GO:0009579//thylakoid;GO:0044425//membrane part;GO:0031224//intrinsic comp…	-	-
GAUG00029334	ORTHOMCL11923	Gau	5e-09	248.69	1 Q 0.998**;3 P 0.994**;6 T 0.995**;7 Y 0.991**;	GAUG00029334	PREDICTED: zinc finger CCCH domain-containing protein 64 [Gossypium raimondii]	-	-	-	-	GO:0044464//cell part;GO:0044424//intracellular part;GO:0005622//intracellular;GO:0044444//cytoplasmic part;GO:0005737//cytoplasm;GO:0005623//cell	GO:0043169//cation binding;GO:0043167//ion binding;GO:0003676//nucleic acid binding;GO:1901363//heterocyclic compound binding;GO:0097159//organic cyclic compound binding;GO:0005488//binding	-
GAUG00001979	ORTHOMCL11936	Gau	8.3e-08	502.595	11 R 0.958*;12 D 0.981*;13 L 0.994**;14 K 0.999**;15 A 0.958*;16 G 0.998**;17 L 0.956*;19 P 0.998**;21 K 0.958*;161 H 0.956*;	GAUG00001979	PREDICTED: eukaryotic translation initiation factor NCBP [Gossypium arboreum]	-	-	-	-	-	-	GO:0071704//organic substance metabolic process;GO:0034645//cellular macromolecule biosynthetic process;GO:0006412//translation;GO:0009058//biosynthetic process;GO:0044249//cellular biosynthetic process;GO:1901576//organic substance biosynthetic process;GO:0008152//metabolic process;GO:0009987//cellular process;GO:0044260//cellular macromolecule metabolic process;GO:0043603//cellular amide metabo…
GAUG00034115	ORTHOMCL11950	Gau	0	387.317	102 I 0.983*;103 I 1.000**;105 K 0.999**;106 K 0.998**;108 W 1.000**;109 H 1.000**;110 D 1.000**;111 P 0.998**;112 L 0.998**;113 K 0.991**;114 M 1.000**;115 L 0.988*;116 I 0.999**;117 S 0.999**;118 K 1.000**;120 F 0.988*;121 Y 0.999**;122 V 0.994**;123 E 0.999**;125 V 1.000**;126 F 0.985*;127 D 0.999**;128 D 0.999**;130 R 1.000**;132 R 0.999**;133 N 1.000**;134 F 0.986*;135 F 0.999**;136 N 0.995*…	GAUG00034115	hypothetical protein B456_006G055000 [Gossypium raimondii]	-	-	-	-	-	-	-
GAUG00032367	ORTHOMCL11953	Gau	2.5e-08	334.672	267 S 0.990*;268 K 0.996**;269 G 0.995**;270 V 0.964*;272 S 0.989*;	GAUG00032367	PREDICTED: imidazoleglycerol-phosphate dehydratase [Gossypium arboreum]	-	-	-	-	-	GO:0016829//lyase activity;GO:0003824//catalytic activity;GO:0016836//hydro-lyase activity;GO:0016835//carbon-oxygen lyase activity	-
GAUG00021558	ORTHOMCL11956	Gau	1.53e-06	999	1 M 0.996**;2 K 0.997**;	GAUG00021558	DUF1218 domain-containing protein [Cephalotus follicularis]	-	-	-	-	-	-	-
GAUG00042094	ORTHOMCL11965	Gau	0	999	237 S 0.997**;239 Q 0.965*;241 R 0.996**;243 S 0.991**;244 R 0.997**;248 L 0.951*;250 V 0.953*;251 V 0.978*;256 Q 1.000**;257 D 0.977*;258 G 0.983*;	GAUG00042094	PREDICTED: phosphatidylinositol N-acetylglucosaminyltransferase subunit A isoform X4 [Gossypium raimondii]	-	-	-	-	-	-	-
GAUG00013407	ORTHOMCL11969	Gau	4.8e-08	999	184 L 0.983*;186 E 0.999**;194 R 0.957*;196 T 0.987*;	GAUG00013407	PREDICTED: 3-hexulose-6-phosphate isomerase [Gossypium arboreum]	-	-	-	-	-	-	-
GAUG00013416	ORTHOMCL11974	Gau	0	689.421	12 T 0.989*;25 H 0.990*;39 N 0.984*;99 E 1.000**;100 K 0.990**;101 D 0.996**;102 N 1.000**;103 A 0.998**;104 T 0.996**;105 R 1.000**;106 A 0.998**;107 D 0.999**;108 D 1.000**;109 K 1.000**;111 V 1.000**;112 Q 1.000**;113 R 1.000**;114 F 0.998**;115 E 1.000**;116 V 0.997**;117 I 1.000**;118 L 0.996**;119 F 0.999**;120 E 1.000**;121 T 1.000**;122 P 1.000**;123 A 1.000**;124 L 0.996**;125 D 0.996**;…	GAUG00013416	protein SHORTAGE IN CHIASMATA 1 [Cajanus cajan]	-	-	-	-	-	-	-
GAUG00020772	ORTHOMCL11982	Gau	0	636.996	1534 A 0.989*;1709 D 0.992**;	GAUG00020772	PREDICTED: anaphase-promoting complex subunit 1 isoform X1 [Gossypium raimondii]	-	-	-	-	GO:0005622//intracellular;GO:0043231//intracellular membrane-bounded organelle;GO:0043227//membrane-bounded organelle;GO:0043226//organelle;GO:0005623//cell;GO:0043229//intracellular organelle;GO:0044424//intracellular part;GO:0044464//cell part	GO:0003824//catalytic activity	GO:0044786//cell cycle DNA replication;GO:0044763//single-organism cellular process;GO:0071704//organic substance metabolic process;GO:0032446//protein modification by small protein conjugation;GO:0016043//cellular component organization;GO:0042221//response to chemical;GO:0006974//cellular response to DNA damage stimulus;GO:0043632//modification-dependent macromolecule catabolic process;GO:00436…
GAUG00020635	ORTHOMCL12001	Gau	0	912.132	1 M 0.979*;2 G 0.993**;3 E 0.964*;4 R 0.987*;7 G 0.991**;8 E 0.993**;10 S 0.967*;21 G 0.981*;	GAUG00020635	PREDICTED: cucumisin-like [Gossypium raimondii]	-	-	-	-	-	GO:0016787//hydrolase activity;GO:0070011//peptidase activity, acting on L-amino acid peptides;GO:0008233//peptidase activity;GO:0003824//catalytic activity	GO:0008152//metabolic process;GO:0019538//protein metabolic process;GO:0071704//organic substance metabolic process;GO:0043170//macromolecule metabolic process;GO:0044238//primary metabolic process
GAUG00004425	ORTHOMCL12011	Gau	0	999	363 Q 0.998**;364 R 0.989*;366 V 0.988*;367 M 0.960*;368 G 0.990*;370 R 0.961*;371 R 0.987*;	GAUG00004425	PREDICTED: hemK methyltransferase family member 1 [Gossypium raimondii]	-	-	-	-	-	GO:0003824//catalytic activity;GO:0016740//transferase activity;GO:0016741//transferase activity, transferring one-carbon groups;GO:0008168//methyltransferase activity	GO:0046483//heterocycle metabolic process;GO:1901564//organonitrogen compound metabolic process;GO:0008213//protein alkylation;GO:0044271//cellular nitrogen compound biosynthetic process;GO:0044267//cellular protein metabolic process;GO:0044260//cellular macromolecule metabolic process;GO:0034641//cellular nitrogen compound metabolic process;GO:0006779//porphyrin-containing compound biosynthetic …
GAUG00013491	ORTHOMCL12013	Gau	0	999	314 G 0.999**;316 M 0.988*;317 M 0.999**;318 A 0.996**;319 K 0.999**;320 M 0.987*;321 V 0.992**;323 R 0.957*;324 E 0.994**;326 M 1.000**;329 V 0.985*;332 T 0.996**;339 M 1.000**;369 L 0.999**;370 D 0.999**;371 R 0.999**;374 G 0.994**;376 G 0.994**;	GAUG00013491	PREDICTED: probable plastid-lipid-associated protein 14, chloroplastic [Gossypium raimondii]	-	-	-	-	GO:0005623//cell;GO:0005737//cytoplasm;GO:0044444//cytoplasmic part;GO:0043227//membrane-bounded organelle;GO:0044464//cell part;GO:0005622//intracellular;GO:0009536//plastid;GO:0043231//intracellular membrane-bounded organelle;GO:0043229//intracellular organelle;GO:0043226//organelle;GO:0044424//intracellular part	GO:0001882//nucleoside binding;GO:0032550//purine ribonucleoside binding;GO:1901363//heterocyclic compound binding;GO:0005488//binding;GO:0032549//ribonucleoside binding;GO:0016740//transferase activity;GO:0036094//small molecule binding;GO:0097159//organic cyclic compound binding;GO:0097367//carbohydrate derivative binding;GO:0003824//catalytic activity;GO:0001883//purine nucleoside binding	GO:0009987//cellular process;GO:0044267//cellular protein metabolic process;GO:0036211//protein modification process;GO:0044238//primary metabolic process;GO:0044237//cellular metabolic process;GO:0006464//cellular protein modification process;GO:0043412//macromolecule modification;GO:0044260//cellular macromolecule metabolic process;GO:0008152//metabolic process;GO:0043170//macromolecule metabol…
GAUG00005810	ORTHOMCL12018	Gau	0	999	607 E 0.993**;608 T 0.968*;610 S 0.962*;611 A 0.967*;612 L 0.981*;621 A 0.976*;623 T 0.961*;	GAUG00005810	PREDICTED: protein MON2 homolog isoform X1 [Gossypium raimondii]	-	-	-	-	-	-	-
GAUG00031658	ORTHOMCL12031	Gau	0	999	171 Y 0.995**;285 G 0.984*;286 K 0.992**;287 Y 0.994**;288 C 0.993**;292 F 0.998**;295 Y 0.996**;296 V 0.995**;303 K 0.983*;304 E 0.974*;305 S 0.976*;306 Q 0.999**;307 K 0.996**;308 L 0.976*;309 E 0.986*;310 H 0.995**;313 V 0.982*;318 S 0.995**;322 F 0.995**;323 T 0.988*;324 T 0.999**;325 Y 0.995**;326 R 0.999**;328 S 0.995**;	GAUG00031658	PREDICTED: uric acid degradation bifunctional protein TTL isoform X1 [Gossypium arboreum]	-	-	-	-	GO:0042579//microbody;GO:0043231//intracellular membrane-bounded organelle;GO:0043227//membrane-bounded organelle;GO:0044459//plasma membrane part;GO:0044425//membrane part;GO:0043229//intracellular organelle;GO:0005622//intracellular;GO:0019897//extrinsic component of plasma membrane;GO:0019898//extrinsic component of membrane;GO:0005737//cytoplasm;GO:0005623//cell;GO:0044444//cytoplasmic part;G…	GO:0016829//lyase activity;GO:0016812//hydrolase activity, acting on carbon-nitrogen (but not peptide) bonds, in cyclic amides;GO:0016787//hydrolase activity;GO:0016831//carboxy-lyase activity;GO:0016830//carbon-carbon lyase activity;GO:0003824//catalytic activity;GO:0016810//hydrolase activity, acting on carbon-nitrogen (but not peptide) bonds	GO:0009814//defense response, incompatible interaction;GO:0022607//cellular component assembly;GO:0065003//macromolecular complex assembly;GO:0031365//N-terminal protein amino acid modification;GO:0044281//small molecule metabolic process;GO:0071407//cellular response to organic cyclic compound;GO:0044699//single-organism process;GO:0044260//cellular macromolecule metabolic process;GO:0042158//li…
GAUG00009614	ORTHOMCL12035	Gau	0	999	1 M 0.959*;323 V 0.980*;	GAUG00009614	PREDICTED: mediator of RNA polymerase II transcription subunit 13 isoform X3 [Gossypium raimondii]	-	-	-	-	GO:0043234//protein complex;GO:0032991//macromolecular complex	-	GO:1903506//regulation of nucleic acid-templated transcription;GO:0006355//regulation of transcription, DNA-templated;GO:2000112//regulation of cellular macromolecule biosynthetic process;GO:0080090//regulation of primary metabolic process;GO:0009889//regulation of biosynthetic process;GO:0019219//regulation of nucleobase-containing compound metabolic process;GO:0031326//regulation of cellular bi…
GAUG00000234	ORTHOMCL12038	Gau	0	306.94	100 G 0.998**;102 R 0.999**;103 R 0.999**;104 F 0.989*;106 F 0.997**;107 R 0.994**;108 N 0.996**;109 T 0.998**;111 G 0.997**;112 R 0.996**;113 F 0.991**;114 Q 0.994**;115 S 0.997**;116 E 0.992**;118 A 0.999**;120 F 0.989*;121 S 0.998**;188 G 0.995**;189 R 0.999**;190 E 0.996**;191 A 0.997**;193 K 1.000**;195 R 0.999**;196 A 0.996**;197 E 0.993**;198 V 0.997**;199 A 0.953*;203 S 1.000**;205 I 0.99…	GAUG00000234	BnaC07g40290D [Brassica napus]	-	-	-	-	-	-	-
GAUG00041279	ORTHOMCL12047	Gau	1.7e-08	999	152 E 0.983*;153 R 0.961*;154 A 0.985*;	GAUG00041279	Calycin [Corchorus olitorius]	-	-	-	-	-	-	GO:0044699//single-organism process;GO:0006082//organic acid metabolic process;GO:0008152//metabolic process;GO:0006629//lipid metabolic process;GO:0009058//biosynthetic process;GO:0005982//starch metabolic process;GO:0044763//single-organism cellular process;GO:0032787//monocarboxylic acid metabolic process;GO:0022414//reproductive process;GO:0006073//cellular glucan metabolic process;GO:0019637…
GAUG00035527	ORTHOMCL12048	Gau	0	999	137 G 0.986*;327 S 0.983*;328 S 0.997**;330 V 0.997**;335 S 0.996**;336 D 0.996**;	GAUG00035527	PREDICTED: peroxisome biogenesis factor 10 [Gossypium arboreum]	-	-	-	-	GO:0044439//peroxisomal part;GO:0044464//cell part;GO:0044425//membrane part;GO:0044444//cytoplasmic part;GO:0044446//intracellular organelle part;GO:0044422//organelle part;GO:0031090//organelle membrane;GO:0005623//cell;GO:0031903//microbody membrane;GO:0031231//intrinsic component of peroxisomal membrane;GO:0042579//microbody;GO:0031300//intrinsic component of organelle membrane;GO:0031224//in…	GO:0005488//binding;GO:0043167//ion binding;GO:0043169//cation binding;GO:0046872//metal ion binding;GO:0046914//transition metal ion binding	GO:0015031//protein transport;GO:0043094//cellular metabolic compound salvage;GO:1902578//single-organism localization;GO:0044699//single-organism process;GO:0044281//small molecule metabolic process;GO:0046907//intracellular transport;GO:0043170//macromolecule metabolic process;GO:1902589//single-organism organelle organization;GO:0072663//establishment of protein localization to peroxisome;GO:1…
GAUG00036105	ORTHOMCL12052	Gau	0	999	187 L 0.979*;188 S 0.978*;189 C 0.974*;191 E 0.971*;195 G 0.976*;196 G 0.976*;198 G 0.978*;207 M 0.996**;	GAUG00036105	PREDICTED: kinesin light chain 3 isoform X1 [Gossypium arboreum]	-	-	-	-	-	-	-
GAUG00013997	ORTHOMCL12054	Gau	8e-09	353.958	211 Q 0.999**;212 K 0.999**;213 P 0.974*;214 P 0.992**;	GAUG00013997	PREDICTED: WD repeat-containing protein WRAP73-like isoform X3 [Gossypium hirsutum]	-	-	-	-	-	-	-
GAUG00035783	ORTHOMCL12056	Gau	0	999	247 R 0.999**;252 E 0.978*;255 C 0.980*;257 S 0.997**;258 L 0.999**;259 T 0.994**;260 D 0.990**;264 M 0.999**;266 S 0.991**;269 F 0.992**;270 M 0.985*;271 F 0.978*;275 E 0.999**;276 N 0.992**;277 S 0.999**;278 S 0.992**;280 D 0.989*;281 P 0.951*;282 M 0.981*;284 R 0.992**;	GAUG00035783	Ubiquinol-cytochrome c reductase complex chaperone CBP3 [Gossypium arboreum]	-	-	-	-	-	-	-
GAUG00020529	ORTHOMCL12061	Gau	0	999	176 V 0.978*;179 G 0.992**;181 E 0.993**;182 T 0.997**;183 D 0.993**;189 C 0.997**;	GAUG00020529	PREDICTED: geranylgeranyl transferase type-1 subunit beta [Gossypium arboreum]	-	-	-	-	-	GO:0016740//transferase activity;GO:0003824//catalytic activity;GO:0008318//protein prenyltransferase activity;GO:0005515//protein binding;GO:0005488//binding;GO:0004661//protein geranylgeranyltransferase activity;GO:0046983//protein dimerization activity;GO:0043167//ion binding;GO:0016765//transferase activity, transferring alkyl or aryl (other than methyl) groups;GO:0043169//cation binding;GO:0…	GO:0071704//organic substance metabolic process;GO:0050789//regulation of biological process;GO:0010646//regulation of cell communication;GO:0065007//biological regulation;GO:0044260//cellular macromolecule metabolic process;GO:0044267//cellular protein metabolic process;GO:0019538//protein metabolic process;GO:0036211//protein modification process;GO:0048583//regulation of response to stimulus;G…
GAUG00048178	ORTHOMCL12063	Gau	0	999	3 C 0.978*;8 S 0.954*;13 Q 0.980*;15 K 0.962*;16 L 0.996**;17 L 0.959*;18 N 0.997**;21 R 0.998**;	GAUG00048178	Tubulin polyglutamylase complex subunit 1 [Gossypium arboreum]	-	-	-	-	-	-	-
GAUG00048535	ORTHOMCL12073	Gau	0	999	533 W 0.978*;534 Q 0.998**;535 C 0.984*;536 V 0.954*;537 A 0.993**;539 A 0.989*;	GAUG00048535	PREDICTED: conserved oligomeric Golgi complex subunit 2 [Gossypium arboreum]	-	-	-	-	GO:0005622//intracellular;GO:0043226//organelle;GO:0044464//cell part;GO:0043229//intracellular organelle;GO:0043231//intracellular membrane-bounded organelle;GO:0044424//intracellular part;GO:0043227//membrane-bounded organelle;GO:0005623//cell	-	GO:0008104//protein localization;GO:0033036//macromolecule localization;GO:0051179//localization
GAUG00003618	ORTHOMCL12104	Gau	6.07e-07	999	650 S 0.978*;	GAUG00003618	PREDICTED: protein ACCUMULATION AND REPLICATION OF CHLOROPLASTS 6, chloroplastic [Gossypium raimondii]	-	-	-	-	-	-	-
GAUG00004318	ORTHOMCL12108	Gau	1.9e-08	393.606	92 C 0.982*;93 V 0.983*;94 A 0.980*;95 M 1.000**;96 L 0.980*;97 V 0.982*;99 W 0.999**;101 K 0.984*;102 H 1.000**;104 D 0.981*;105 S 1.000**;	GAUG00004318	DVL domain-containing protein [Cephalotus follicularis]	-	-	-	-	-	-	-
GAUG00008861	ORTHOMCL12130	Gau	0.000318745	999	367 S 0.978*;	GAUG00008861	PREDICTED: developmentally-regulated G-protein 3 [Gossypium raimondii]	-	-	-	-	GO:0044444//cytoplasmic part;GO:0005623//cell;GO:0005622//intracellular;GO:0044464//cell part;GO:0005737//cytoplasm;GO:0044424//intracellular part	GO:0016818//hydrolase activity, acting on acid anhydrides, in phosphorus-containing anhydrides;GO:0001883//purine nucleoside binding;GO:0097159//organic cyclic compound binding;GO:0001882//nucleoside binding;GO:0016462//pyrophosphatase activity;GO:0003824//catalytic activity;GO:0016787//hydrolase activity;GO:0032549//ribonucleoside binding;GO:1901363//heterocyclic compound binding;GO:0036094//sma…	-
GAUG00010367	ORTHOMCL12140	Gau	3.45e-07	769.737	272 G 0.999**;274 V 0.983*;	GAUG00010367	PREDICTED: protein ABCI7, chloroplastic-like isoform X1 [Gossypium hirsutum]	-	-	-	-	GO:0043229//intracellular organelle;GO:0005737//cytoplasm;GO:0044444//cytoplasmic part;GO:0009532//plastid stroma;GO:0005622//intracellular;GO:0043227//membrane-bounded organelle;GO:0044464//cell part;GO:0005623//cell;GO:0009536//plastid;GO:0043226//organelle;GO:0044424//intracellular part;GO:0044446//intracellular organelle part;GO:0043231//intracellular membrane-bounded organelle;GO:0044422//or…	-	GO:0006139//nucleobase-containing compound metabolic process;GO:0003006//developmental process involved in reproduction;GO:0044260//cellular macromolecule metabolic process;GO:0034641//cellular nitrogen compound metabolic process;GO:0016072//rRNA metabolic process;GO:0022607//cellular component assembly;GO:0043933//macromolecular complex subunit organization;GO:2001141//regulation of RNA biosynth…
GAUG00016360	ORTHOMCL12166	Gau	0	999	472 A 0.996**;473 Q 0.979*;474 S 0.982*;477 M 0.984*;480 R 0.998**;481 H 0.996**;482 A 0.999**;485 L 0.996**;486 T 0.984*;488 S 0.992**;492 A 0.995**;493 F 0.997**;494 S 0.996**;496 A 0.990**;534 Q 0.989*;535 E 0.999**;536 K 0.967*;537 S 0.996**;538 L 0.996**;540 C 0.996**;542 V 0.997**;543 I 1.000**;547 S 0.996**;549 Q 0.996**;550 R 1.000**;	GAUG00016360	PREDICTED: QWRF motif-containing protein 3-like isoform X1 [Gossypium hirsutum]	-	-	-	-	-	-	-
GAUG00021057	ORTHOMCL12192	Gau	0.000190123	450.998	115 S 0.970*;	GAUG00021057	PREDICTED: zinc finger protein ZOP1 [Gossypium arboreum]	-	-	-	-	GO:0005634//nucleus;GO:0044464//cell part;GO:0043227//membrane-bounded organelle;GO:0005623//cell;GO:0043231//intracellular membrane-bounded organelle;GO:0043226//organelle;GO:0005622//intracellular;GO:0044424//intracellular part;GO:0043229//intracellular organelle	GO:0097159//organic cyclic compound binding;GO:0043167//ion binding;GO:0046872//metal ion binding;GO:0005488//binding;GO:1901363//heterocyclic compound binding;GO:0003676//nucleic acid binding;GO:0043169//cation binding	GO:0044260//cellular macromolecule metabolic process;GO:0006725//cellular aromatic compound metabolic process;GO:0044237//cellular metabolic process;GO:0044238//primary metabolic process;GO:0046483//heterocycle metabolic process;GO:0009987//cellular process;GO:0090304//nucleic acid metabolic process;GO:0034641//cellular nitrogen compound metabolic process;GO:0006139//nucleobase-containing compoun…
GAUG00025160	ORTHOMCL12207	Gau	4e-09	999	80 L 0.953*;82 F 0.997**;84 G 0.961*;86 R 0.997**;87 L 0.954*;88 G 0.998**;89 T 0.999**;91 Y 0.951*;92 C 0.997**;93 T 0.988*;96 T 0.950*;	GAUG00025160	PREDICTED: acetyltransferase At1g77540-like isoform X2 [Gossypium hirsutum]	-	-	-	-	-	GO:0016740//transferase activity;GO:0003824//catalytic activity	-
GAUG00028647	ORTHOMCL12219	Gau	0	999	1 G 1.000**;2 R 0.974*;3 Y 0.998**;5 H 0.998**;7 L 0.978*;8 A 0.999**;110 L 0.978*;111 T 0.973*;112 S 0.968*;115 R 0.999**;116 R 0.971*;117 W 0.998**;	GAUG00028647	DUF3054 domain-containing protein [Cephalotus follicularis]	-	-	-	-	GO:0009536//plastid;GO:0005623//cell;GO:0005737//cytoplasm;GO:0043229//intracellular organelle;GO:0043227//membrane-bounded organelle;GO:0044424//intracellular part;GO:0043226//organelle;GO:0044444//cytoplasmic part;GO:0044464//cell part;GO:0043231//intracellular membrane-bounded organelle;GO:0005622//intracellular	-	GO:0044237//cellular metabolic process;GO:0006082//organic acid metabolic process;GO:0044763//single-organism cellular process;GO:0019752//carboxylic acid metabolic process;GO:0008152//metabolic process;GO:0071704//organic substance metabolic process;GO:0016043//cellular component organization;GO:0009987//cellular process;GO:0006090//pyruvate metabolic process;GO:0044802//single-organism membrane…
GAUG00031463	ORTHOMCL12225	Gau	0	999	1 D 0.999**;4 S 0.996**;7 S 0.988*;10 G 0.996**;12 K 0.984*;15 N 0.992**;17 S 0.999**;21 S 0.994**;22 D 0.950*;24 K 0.992**;25 F 0.995**;26 A 0.999**;28 P 0.999**;30 G 0.995**;33 A 0.990**;36 G 0.998**;38 T 0.985*;40 V 0.996**;41 A 0.996**;42 K 0.996**;43 E 0.999**;44 S 0.985*;45 Q 0.997**;46 S 0.995**;47 L 0.999**;48 E 0.996**;51 V 0.951*;53 Q 0.992**;	GAUG00031463	PREDICTED: DNA-directed RNA polymerases IV and V subunit 4 [Gossypium raimondii]	-	-	-	-	GO:0043229//intracellular organelle;GO:0043227//membrane-bounded organelle;GO:0030880//RNA polymerase complex;GO:0044464//cell part;GO:0005623//cell;GO:0005634//nucleus;GO:0044424//intracellular part;GO:0044422//organelle part;GO:0044446//intracellular organelle part;GO:0043226//organelle;GO:0061695//transferase complex, transferring phosphorus-containing groups;GO:0070013//intracellular organell…	GO:0016740//transferase activity;GO:0016779//nucleotidyltransferase activity;GO:0034062//RNA polymerase activity;GO:0016772//transferase activity, transferring phosphorus-containing groups;GO:0003824//catalytic activity	GO:1901576//organic substance biosynthetic process;GO:0044260//cellular macromolecule metabolic process;GO:0008152//metabolic process;GO:0044249//cellular biosynthetic process;GO:0044237//cellular metabolic process;GO:0034645//cellular macromolecule biosynthetic process;GO:0009987//cellular process;GO:0043170//macromolecule metabolic process;GO:0071704//organic substance metabolic process;GO:0009…
GAUG00036034	ORTHOMCL12242	Gau	0	999	398 D 0.999**;399 H 0.980*;401 V 0.997**;403 N 0.975*;405 S 0.992**;406 N 0.962*;410 D 0.967*;411 H 0.999**;413 A 0.989*;415 N 0.999**;416 C 0.987*;417 S 0.974*;418 C 0.971*;419 S 0.997**;	GAUG00036034	FCP1 domain-containing protein [Gossypium arboreum]	-	-	-	-	-	-	-
GAUG00036385	ORTHOMCL12244	Gau	0.000302881	108.95	1 G 0.998**;78 L 0.970*;	GAUG00036385	PREDICTED: outer envelope pore protein 16, chloroplastic isoform X1 [Gossypium raimondii]	-	-	-	-	GO:0009527//plastid outer membrane;GO:0031975//envelope;GO:0019867//outer membrane;GO:0043229//intracellular organelle;GO:0031967//organelle envelope;GO:0044444//cytoplasmic part;GO:0044425//membrane part;GO:0016021//integral component of membrane;GO:0043227//membrane-bounded organelle;GO:0031968//organelle outer membrane;GO:0044422//organelle part;GO:0044424//intracellular part;GO:0042170//plast…	GO:0022857//transmembrane transporter activity;GO:0005215//transporter activity	GO:0044699//single-organism process;GO:0051234//establishment of localization;GO:0044765//single-organism transport;GO:0006810//transport;GO:1902578//single-organism localization;GO:0051179//localization
GAUG00045585	ORTHOMCL12270	Gau	0	999	83 E 0.997**;84 H 0.987*;88 A 0.981*;176 A 0.973*;182 E 0.991**;	GAUG00045585	PREDICTED: snRNA-activating protein complex subunit-like [Gossypium hirsutum]	-	-	-	-	-	-	-
GAUG00044346	ORTHOMCL12339	Gau	3.55e-05	813.371	73 Y 0.997**;75 R 0.988*;	GAUG00044346	RAD-like 1 [Theobroma cacao]	-	-	-	-	-	GO:0005488//binding	-
GAUG00007244	ORTHOMCL12354	Gau	0	999	144 A 0.995**;148 N 0.998**;156 Q 0.971*;	GAUG00007244	PREDICTED: GTP-binding protein At3g49725, chloroplastic-like [Gossypium hirsutum]	-	-	-	-	GO:0005737//cytoplasm;GO:0005623//cell;GO:0043226//organelle;GO:0044464//cell part;GO:0043227//membrane-bounded organelle;GO:0044444//cytoplasmic part;GO:0009536//plastid;GO:0005622//intracellular;GO:0043231//intracellular membrane-bounded organelle;GO:0043229//intracellular organelle;GO:0044424//intracellular part	GO:0097367//carbohydrate derivative binding;GO:0001882//nucleoside binding;GO:0032549//ribonucleoside binding;GO:1901363//heterocyclic compound binding;GO:0005488//binding;GO:0036094//small molecule binding;GO:0032550//purine ribonucleoside binding;GO:0097159//organic cyclic compound binding;GO:0001883//purine nucleoside binding	-
GAUG00041406	ORTHOMCL12360	Gau	5e-09	999	1 M 0.997**;5 T 0.974*;6 C 0.975*;9 S 0.970*;	GAUG00041406	PREDICTED: F-box protein At5g39450 [Gossypium arboreum]	-	-	-	-	-	-	-
GAUG00045271	ORTHOMCL12365	Gau	0	149.654	10 E 0.998**;13 R 0.951*;15 M 0.951*;20 T 0.986*;21 V 0.988*;23 E 0.971*;24 E 0.999**;25 I 0.999**;26 V 0.970*;31 Q 0.977*;	GAUG00045271	PREDICTED: DExH-box ATP-dependent RNA helicase DExH15 chloroplastic-like isoform X1 [Gossypium hirsutum]	-	-	-	-	-	-	-
GAUG00032060	ORTHOMCL12372	Gau	0	999	1110 A 0.981*;1113 Q 0.982*;1114 S 0.982*;1115 L 0.996**;1117 C 0.996**;1120 I 0.985*;1126 H 0.953*;1128 S 0.982*;1130 L 0.993**;1133 Q 0.997**;1134 Y 0.977*;	GAUG00032060	PREDICTED: ATP-dependent DNA helicase SRS2-like protein At4g25120 isoform X1 [Gossypium arboreum]	-	-	-	-	-	GO:0097367//carbohydrate derivative binding;GO:0003824//catalytic activity;GO:1901363//heterocyclic compound binding;GO:0016818//hydrolase activity, acting on acid anhydrides, in phosphorus-containing anhydrides;GO:0004386//helicase activity;GO:0016462//pyrophosphatase activity;GO:0016787//hydrolase activity;GO:0017111//nucleoside-triphosphatase activity;GO:0001883//purine nucleoside binding;GO:0…	GO:0043170//macromolecule metabolic process;GO:0016043//cellular component organization;GO:0032844//regulation of homeostatic process;GO:0050794//regulation of cellular process;GO:0006807//nitrogen compound metabolic process;GO:0044237//cellular metabolic process;GO:0034641//cellular nitrogen compound metabolic process;GO:0046483//heterocycle metabolic process;GO:0009987//cellular process;GO:0042…
GAUG00046459	ORTHOMCL12374	Gau	1.47e-06	52.9563	5 K 0.961*;16 I 0.988*;20 A 0.955*;	GAUG00046459	PREDICTED: DNA polymerase eta isoform X2 [Gossypium raimondii]	-	-	-	-	-	GO:0016779//nucleotidyltransferase activity;GO:0005488//binding;GO:0016740//transferase activity;GO:0016772//transferase activity, transferring phosphorus-containing groups;GO:0003824//catalytic activity	GO:1901360//organic cyclic compound metabolic process;GO:0071704//organic substance metabolic process;GO:0044260//cellular macromolecule metabolic process;GO:0009058//biosynthetic process;GO:0006139//nucleobase-containing compound metabolic process;GO:0006950//response to stress;GO:0090304//nucleic acid metabolic process;GO:1901362//organic cyclic compound biosynthetic process;GO:0044763//single-…
GAUG00044440	ORTHOMCL12413	Gau	0	999	333 D 0.959*;334 E 0.987*;335 E 0.992**;	GAUG00044440	PREDICTED: serine acetyltransferase 4-like isoform X3 [Gossypium hirsutum]	-	-	-	-	-	GO:0016746//transferase activity, transferring acyl groups;GO:0016740//transferase activity;GO:0016412//serine O-acyltransferase activity;GO:0003824//catalytic activity;GO:0016747//transferase activity, transferring acyl groups other than amino-acyl groups;GO:0008374//O-acyltransferase activity	GO:0006082//organic acid metabolic process;GO:0044710//single-organism metabolic process;GO:0006807//nitrogen compound metabolic process;GO:0044281//small molecule metabolic process;GO:0019752//carboxylic acid metabolic process;GO:0009987//cellular process;GO:0044238//primary metabolic process;GO:0009069//serine family amino acid metabolic process;GO:0008152//metabolic process;GO:0044237//cellula…
GAUG00047418	ORTHOMCL12432	Gau	1e-09	182.105	435 D 0.995**;437 G 0.968*;438 E 0.960*;	GAUG00047418	PREDICTED: TITAN-like protein [Gossypium raimondii]	-	-	-	-	-	-	GO:0003006//developmental process involved in reproduction;GO:0022414//reproductive process;GO:0032502//developmental process;GO:0000003//reproduction
GAUG00008993	ORTHOMCL12433	Gau	0.000129091	999	156 V 0.954*;	GAUG00008993	PREDICTED: MADS-box transcription factor 23-like isoform X1 [Gossypium hirsutum]	-	-	-	-	GO:0044464//cell part;GO:0043231//intracellular membrane-bounded organelle;GO:0043229//intracellular organelle;GO:0044424//intracellular part;GO:0043227//membrane-bounded organelle;GO:0043226//organelle;GO:0005622//intracellular;GO:0005623//cell	GO:0001071//nucleic acid binding transcription factor activity;GO:0005488//binding;GO:0005515//protein binding	GO:0044260//cellular macromolecule metabolic process;GO:0019222//regulation of metabolic process;GO:0044237//cellular metabolic process;GO:0010468//regulation of gene expression;GO:0009059//macromolecule biosynthetic process;GO:1901576//organic substance biosynthetic process;GO:0043170//macromolecule metabolic process;GO:0065007//biological regulation;GO:0044249//cellular biosynthetic process;GO:…
GAUG00042880	ORTHOMCL12435	Gau	0	999	110 S 0.987*;111 W 0.997**;113 F 0.999**;115 W 0.999**;120 K 0.999**;121 R 0.993**;122 R 0.952*;124 A 0.990*;126 V 0.953*;136 I 0.985*;138 C 0.999**;139 I 1.000**;140 I 0.989*;143 Q 0.996**;145 E 0.990**;146 A 0.995**;147 S 1.000**;149 K 0.969*;150 N 0.999**;151 G 0.997**;152 L 0.965*;156 Q 0.999**;157 I 0.997**;160 E 0.997**;161 A 0.999**;163 K 0.997**;164 H 1.000**;165 L 0.990**;167 S 0.999**;1…	GAUG00042880	BnaA07g15580D [Brassica napus]	-	-	-	-	-	-	-
GAUG00006975	ORTHOMCL12454	Gau	6e-09	999	246 S 0.980*;	GAUG00006975	PREDICTED: sarcoplasmic/endoplasmic reticulum calcium ATPase 3-like isoform X1 [Gossypium raimondii]	-	-	-	-	GO:0031224//intrinsic component of membrane;GO:0016020//membrane;GO:0044425//membrane part	GO:0016820//hydrolase activity, acting on acid anhydrides, catalyzing transmembrane movement of substances;GO:0015399//primary active transmembrane transporter activity;GO:0005215//transporter activity;GO:0042623//ATPase activity, coupled;GO:0022891//substrate-specific transmembrane transporter activity;GO:0036094//small molecule binding;GO:0015405//P-P-bond-hydrolysis-driven transmembrane transp…	GO:0051234//establishment of localization;GO:0030001//metal ion transport;GO:0006810//transport;GO:0006811//ion transport;GO:1902578//single-organism localization;GO:0070838//divalent metal ion transport;GO:0006812//cation transport;GO:0072511//divalent inorganic cation transport;GO:0044699//single-organism process;GO:0051179//localization;GO:0044765//single-organism transport
GAUG00016858	ORTHOMCL12462	Gau	0	683.261	181 A 0.967*;423 R 0.968*;424 V 0.996**;425 L 0.976*;426 F 1.000**;427 K 0.977*;428 T 1.000**;429 V 0.998**;430 W 1.000**;431 D 0.998**;432 L 0.972*;433 V 0.969*;434 R 0.967*;435 N 0.998**;436 T 0.972*;437 L 0.974*;440 G 1.000**;443 F 0.967*;446 F 0.999**;447 V 0.963*;448 E 0.993**;449 E 1.000**;451 M 0.995**;452 S 0.995**;453 T 1.000**;454 I 0.973*;455 S 0.999**;456 R 0.998**;458 T 1.000**;459 L…	GAUG00016858	DNA replication licensing factor MCM9 [Gossypium arboreum]	-	-	-	-	-	GO:0036094//small molecule binding;GO:0003676//nucleic acid binding;GO:0097367//carbohydrate derivative binding;GO:0097159//organic cyclic compound binding;GO:0005488//binding;GO:0032550//purine ribonucleoside binding;GO:1901363//heterocyclic compound binding;GO:0001883//purine nucleoside binding;GO:0016817//hydrolase activity, acting on acid anhydrides;GO:0003824//catalytic activity;GO:0001882//…	GO:0006259//DNA metabolic process;GO:0034641//cellular nitrogen compound metabolic process;GO:0044260//cellular macromolecule metabolic process;GO:0006139//nucleobase-containing compound metabolic process;GO:0090304//nucleic acid metabolic process;GO:0009987//cellular process;GO:0008152//metabolic process;GO:0071704//organic substance metabolic process;GO:0044238//primary metabolic process;GO:000…
GAUG00021200	ORTHOMCL12463	Gau	4.24e-06	999	38 G 0.969*;167 T 0.990*;170 D 0.993**;175 T 0.991**;181 V 0.968*;182 E 1.000**;183 E 0.996**;	GAUG00021200	Expressed protein [Arabidopsis thaliana]	-	-	-	-	-	-	-
GAUG00010167	ORTHOMCL12509	Gau	0	999	296 V 0.990*;297 L 0.992**;299 T 0.999**;302 S 0.999**;308 V 0.991**;309 E 0.963*;310 V 0.990**;	GAUG00010167	PREDICTED: YTH domain-containing protein 1-like isoform X7 [Gossypium hirsutum]	-	-	-	-	-	-	-
GAUG00006648	ORTHOMCL12518	Gau	0	223.903	172 N 0.993**;173 R 0.994**;176 A 0.996**;177 V 0.993**;178 V 0.981*;182 Q 0.999**;186 S 0.955*;188 A 0.999**;192 Y 0.995**;193 I 0.967*;194 S 0.995**;197 R 0.993**;199 V 0.994**;200 V 0.982*;202 S 0.994**;204 S 0.999**;207 R 0.999**;208 V 0.994**;209 D 0.974*;	GAUG00006648	PREDICTED: N-alpha-acetyltransferase 40-like isoform X1 [Gossypium hirsutum]	-	-	-	-	-	GO:0016740//transferase activity;GO:0003824//catalytic activity	-
GAUG00027354	ORTHOMCL12532	Gau	0	999	243 F 0.996**;247 L 0.974*;248 G 0.994**;249 S 0.995**;253 E 0.996**;254 K 0.999**;256 Y 0.995**;257 F 0.988*;261 R 0.999**;265 G 0.995**;267 F 0.957*;268 Q 0.992**;269 I 0.988*;271 C 0.993**;272 S 0.999**;273 Y 0.994**;274 I 0.996**;281 L 0.999**;282 V 0.998**;283 T 0.998**;	GAUG00027354	PREDICTED: MLO protein homolog 1-like [Gossypium arboreum]	-	-	-	-	-	-	-
GAUG00005665	ORTHOMCL12540	Gau	0	606.952	591 S 0.994**;592 L 0.990*;593 E 0.999**;594 A 0.994**;595 Y 0.994**;597 Q 0.992**;599 A 0.993**;603 G 0.986*;605 D 0.993**;607 K 0.995**;608 L 0.991**;609 A 0.993**;610 D 0.995**;611 C 0.990*;612 I 0.994**;616 N 0.992**;617 L 0.974*;619 R 0.998**;620 V 0.993**;621 P 0.999**;622 T 0.982*;625 P 0.991**;627 S 0.992**;628 K 0.987*;629 D 0.995**;630 Q 0.999**;632 K 0.979*;633 Q 0.965*;634 A 0.993**;6…	GAUG00005665	PREDICTED: ATP-dependent DNA helicase Q-like SIM [Gossypium hirsutum]	-	-	-	-	-	GO:0005488//binding;GO:0017111//nucleoside-triphosphatase activity;GO:0003824//catalytic activity;GO:0016818//hydrolase activity, acting on acid anhydrides, in phosphorus-containing anhydrides;GO:1901363//heterocyclic compound binding;GO:0016817//hydrolase activity, acting on acid anhydrides;GO:0016462//pyrophosphatase activity;GO:0043167//ion binding;GO:0097159//organic cyclic compound binding;G…	GO:1901360//organic cyclic compound metabolic process;GO:0065007//biological regulation;GO:0044238//primary metabolic process;GO:0050789//regulation of biological process;GO:0009987//cellular process;GO:0006807//nitrogen compound metabolic process;GO:0044699//single-organism process;GO:0044260//cellular macromolecule metabolic process;GO:0006725//cellular aromatic compound metabolic process;GO:00…
GAUG00033325	ORTHOMCL12544	Gau	0.000197656	999	259 S 0.954*;	GAUG00033325	PREDICTED: probable inactive purple acid phosphatase 16 [Gossypium hirsutum]	-	-	-	-	-	GO:0005488//binding;GO:0043167//ion binding;GO:0003824//catalytic activity;GO:0043169//cation binding	GO:0003006//developmental process involved in reproduction;GO:0000003//reproduction;GO:0022414//reproductive process;GO:0009987//cellular process;GO:0044237//cellular metabolic process;GO:0008152//metabolic process;GO:0006796//phosphate-containing compound metabolic process;GO:0006793//phosphorus metabolic process;GO:0032502//developmental process
GAUG00039932	ORTHOMCL12557	Gau	0	999	334 V 0.978*;337 S 0.986*;338 T 0.990**;	GAUG00039932	Tetratricopeptide-like helical [Corchorus capsularis]	-	-	-	-	-	-	GO:0009987//cellular process;GO:0006066//alcohol metabolic process;GO:1901615//organic hydroxy compound metabolic process;GO:0044237//cellular metabolic process;GO:1902644//tertiary alcohol metabolic process;GO:0006714//sesquiterpenoid metabolic process;GO:0044238//primary metabolic process;GO:0008152//metabolic process;GO:0044281//small molecule metabolic process;GO:0044710//single-organism meta…
GAUG00036241	ORTHOMCL12559	Gau	0	475.957	4 K 0.993**;7 I 0.993**;10 N 0.999**;12 A 0.992**;13 Q 0.987*;17 V 0.993**;19 Q 0.995**;22 I 0.996**;24 H 0.997**;30 L 0.999**;31 I 0.994**;33 D 0.999**;271 M 0.986*;	GAUG00036241	Embryo defective 1381 isoform 1 [Theobroma cacao]	-	-	-	-	-	-	-
GAUG00005106	ORTHOMCL12569	Gau	9e-08	999	381 I 0.984*;387 T 0.983*;	GAUG00005106	PREDICTED: WW domain-binding protein 4 isoform X3 [Gossypium arboreum]	-	-	-	-	-	-	-
GAUG00004081	ORTHOMCL12573	Gau	0	999	1 Q 0.998**;790 L 0.985*;791 A 0.990*;792 R 0.986*;796 V 0.995**;1124 E 0.998**;1125 E 0.989*;1126 G 0.988*;1128 P 0.998**;1132 L 0.995**;1133 Q 0.969*;1134 D 0.998**;1137 S 0.984*;1139 F 0.989*;1143 A 0.998**;1144 K 0.996**;1146 S 0.998**;	GAUG00004081	PREDICTED: ABC transporter C family member 13 isoform X5 [Gossypium raimondii]	-	-	-	-	GO:0016020//membrane	GO:0043492//ATPase activity, coupled to movement of substances;GO:0015405//P-P-bond-hydrolysis-driven transmembrane transporter activity;GO:0042623//ATPase activity, coupled;GO:0016787//hydrolase activity;GO:0016817//hydrolase activity, acting on acid anhydrides;GO:0003824//catalytic activity;GO:0015399//primary active transmembrane transporter activity;GO:0016820//hydrolase activity, acting on a…	GO:0044765//single-organism transport;GO:0044763//single-organism cellular process;GO:0006810//transport;GO:0044699//single-organism process;GO:0009987//cellular process;GO:0051234//establishment of localization;GO:1902578//single-organism localization;GO:0051179//localization
GAUG00017835	ORTHOMCL12577	Gau	0	582.063	132 R 0.994**;134 L 0.953*;135 E 0.986*;136 D 0.997**;179 S 1.000**;180 Y 0.973*;185 G 0.997**;186 N 0.996**;187 W 0.994**;188 I 0.989*;189 A 0.996**;191 E 1.000**;194 Y 0.994**;196 A 0.996**;199 H 0.999**;200 P 0.986*;203 V 0.980*;328 K 0.996**;	GAUG00017835	PREDICTED: formamidopyrimidine-DNA glycosylase isoform X1 [Gossypium raimondii]	-	-	-	-	-	-	-
GAUG00048322	ORTHOMCL12584	Gau	0	999	5 V 0.973*;11 C 0.975*;21 A 0.987*;2511 F 0.978*;2512 G 0.995**;2515 E 0.997**;2516 E 0.976*;2517 A 0.956*;2518 V 0.952*;2525 R 0.974*;2529 V 0.980*;2533 E 0.978*;2536 L 0.992**;2538 Q 0.996**;2539 K 0.973*;2543 G 0.969*;2552 S 0.973*;2553 N 0.969*;	GAUG00048322	DUF1162 domain-containing protein/Chorein_N domain-containing protein [Cephalotus follicularis]	-	-	-	-	-	-	-
GAUG00028433	ORTHOMCL12594	Gau	0	999	187 W 0.992**;189 L 0.992**;190 N 0.997**;192 G 0.985*;193 E 0.999**;194 R 0.993**;195 S 0.988*;199 P 0.995**;202 S 0.956*;203 M 0.999**;204 C 0.995**;205 M 0.995**;206 A 0.995**;209 S 0.996**;211 L 0.992**;212 L 0.998**;214 G 0.979*;215 S 0.968*;216 Q 0.959*;220 A 0.998**;221 G 0.995**;222 Y 0.994**;	GAUG00028433	PREDICTED: protein DECREASED SIZE EXCLUSION LIMIT 1 [Gossypium arboreum]	-	-	-	-	-	-	-
GAUG00020561	ORTHOMCL12608	Gau	0	999	205 R 0.994**;207 L 0.993**;208 R 0.973*;209 R 0.994**;	GAUG00020561	PREDICTED: DNA replication complex GINS protein PSF2 [Gossypium raimondii]	-	-	-	-	-	-	GO:0044260//cellular macromolecule metabolic process;GO:1901360//organic cyclic compound metabolic process;GO:0006725//cellular aromatic compound metabolic process;GO:0008152//metabolic process;GO:0044238//primary metabolic process;GO:0034641//cellular nitrogen compound metabolic process;GO:0090304//nucleic acid metabolic process;GO:0071704//organic substance metabolic process;GO:0046483//heteroc…
GAUG00038150	ORTHOMCL12630	Gau	1e-09	156.19	1 M 0.962*;2 D 0.998**;6 L 0.999**;7 M 0.984*;	GAUG00038150	PREDICTED: probable lipid-A-disaccharide synthase, mitochondrial [Gossypium arboreum]	-	-	-	-	-	GO:0016757//transferase activity, transferring glycosyl groups;GO:0016740//transferase activity;GO:0008194//UDP-glycosyltransferase activity;GO:0003824//catalytic activity	GO:0009058//biosynthetic process;GO:0044237//cellular metabolic process;GO:0006629//lipid metabolic process;GO:0008610//lipid biosynthetic process;GO:0090407//organophosphate biosynthetic process;GO:0044238//primary metabolic process;GO:0006793//phosphorus metabolic process;GO:1901576//organic substance biosynthetic process;GO:0044249//cellular biosynthetic process;GO:0006796//phosphate-containin…
GAUG00004420	ORTHOMCL12631	Gau	0.0073224	25.8062	250 N 0.953*;	GAUG00004420	Spc97/Spc98, partial [Corchorus capsularis]	-	-	-	-	GO:0043229//intracellular organelle;GO:0043228//non-membrane-bounded organelle;GO:0044422//organelle part;GO:0005623//cell;GO:0015630//microtubule cytoskeleton;GO:0044446//intracellular organelle part;GO:0043226//organelle;GO:0005819//spindle;GO:0044464//cell part;GO:0044424//intracellular part;GO:0043232//intracellular non-membrane-bounded organelle;GO:0044430//cytoskeletal part;GO:0005622//intr…	-	GO:1902589//single-organism organelle organization;GO:2000026//regulation of multicellular organismal development;GO:0006996//organelle organization;GO:0044699//single-organism process;GO:0007010//cytoskeleton organization;GO:0007017//microtubule-based process;GO:0050789//regulation of biological process;GO:0050793//regulation of developmental process;GO:0000226//microtubule cytoskeleton organiza…
GAUG00016378	ORTHOMCL12634	Gau	0	311.521	1 Y 1.000**;4 L 0.996**;5 V 0.989*;6 L 0.954*;7 C 0.957*;8 R 0.990**;9 L 0.970*;10 L 0.955*;12 H 0.997**;117 K 0.960*;421 F 0.953*;507 L 0.953*;632 L 0.999**;634 A 0.996**;635 H 1.000**;636 R 0.996**;637 N 0.998**;638 E 0.997**;639 D 0.997**;640 I 0.951*;641 V 0.989*;642 N 0.954*;644 R 0.993**;645 P 0.983*;646 G 0.988*;647 I 0.958*;648 Q 0.994**;649 Q 0.996**;650 K 0.953*;651 I 0.980*;652 I 0.995…	GAUG00016378	PREDICTED: switch 2 [Gossypium raimondii]	-	-	-	-	-	-	-
GAUG00041072	ORTHOMCL12637	Gau	0	999	219 P 0.998**;223 Q 0.991**;225 Q 0.976*;226 I 0.973*;227 Q 0.969*;228 L 0.958*;229 S 0.996**;230 I 0.973*;231 P 0.997**;236 L 0.983*;238 K 0.996**;241 R 0.984*;243 P 0.993**;245 G 0.999**;246 K 0.991**;248 K 0.999**;250 L 0.999**;251 P 0.994**;253 A 0.976*;255 R 0.996**;	GAUG00041072	PREDICTED: ribulose-1,5 bisphosphate carboxylase/oxygenase large subunit N-methyltransferase, chloroplastic isoform X1 [Gossypium hirsutum]	-	-	-	-	-	GO:0003824//catalytic activity	GO:0008152//metabolic process
GAUG00017210	ORTHOMCL12645	Gau	0	999	1 D 0.999**;3 L 0.991**;5 M 0.975*;9 L 0.968*;14 H 0.984*;15 K 0.975*;	GAUG00017210	PREDICTED: anaphase-promoting complex subunit 4 isoform X1 [Gossypium arboreum]	-	-	-	-	GO:0005623//cell;GO:0044424//intracellular part;GO:0044464//cell part;GO:0005622//intracellular;GO:0043231//intracellular membrane-bounded organelle;GO:0043226//organelle;GO:0043229//intracellular organelle;GO:0043227//membrane-bounded organelle	-	GO:0050794//regulation of cellular process;GO:0006508//proteolysis;GO:0071704//organic substance metabolic process;GO:1901575//organic substance catabolic process;GO:0051128//regulation of cellular component organization;GO:0044248//cellular catabolic process;GO:0050789//regulation of biological process;GO:0008152//metabolic process;GO:0043412//macromolecule modification;GO:0043170//macromolecule…
GAUG00003773	ORTHOMCL12646	Gau	0	999	391 T 0.996**;392 S 0.999**;395 I 0.996**;396 N 0.996**;397 N 0.995**;398 Y 0.994**;399 S 0.997**;401 H 0.973*;403 K 0.996**;406 E 0.955*;	GAUG00003773	PREDICTED: telomerase Cajal body protein 1 [Gossypium raimondii]	-	-	-	-	-	-	-
GAUG00019900	ORTHOMCL12649	Gau	0	999	1341 Q 0.986*;1342 C 0.994**;	GAUG00019900	PREDICTED: E3 ubiquitin-protein ligase SHPRH-like [Gossypium hirsutum]	-	-	-	-	-	GO:0016462//pyrophosphatase activity;GO:0097367//carbohydrate derivative binding;GO:0032549//ribonucleoside binding;GO:0043169//cation binding;GO:0001883//purine nucleoside binding;GO:0046914//transition metal ion binding;GO:0036094//small molecule binding;GO:0032550//purine ribonucleoside binding;GO:0017111//nucleoside-triphosphatase activity;GO:0016787//hydrolase activity;GO:0016817//hydrolase …	-
GAUG00007853	ORTHOMCL12654	Gau	3e-09	939.104	234 S 0.997**;237 K 0.984*;	GAUG00007853	PREDICTED: thylakoid membrane protein slr0575-like isoform X3 [Gossypium hirsutum]	-	-	-	-	-	-	-
GAUG00035417	ORTHOMCL12667	Gau	0	999	96 K 0.961*;149 A 0.961*;155 K 0.998**;156 K 0.999**;157 A 0.962*;158 I 0.965*;159 E 0.996**;162 D 1.000**;163 N 0.998**;164 I 0.955*;165 F 0.958*;166 T 1.000**;167 L 0.994**;	GAUG00035417	PREDICTED: meiotic nuclear division protein 1 homolog [Gossypium raimondii]	-	-	-	-	-	-	-
GAUG00024582	ORTHOMCL12675	Gau	0	999	360 Y 0.953*;362 V 0.988*;363 V 0.959*;364 S 0.986*;368 R 0.988*;369 D 0.991**;371 A 0.982*;372 I 0.989*;373 Q 0.982*;377 A 0.957*;381 L 0.981*;	GAUG00024582	PREDICTED: DNA repair protein RAD50-like isoform X1 [Gossypium hirsutum]	-	-	-	-	-	-	-
GAUG00014240	ORTHOMCL12682	Gau	0	999	1 R 0.965*;4 A 0.993**;6 R 0.974*;7 E 0.976*;9 V 0.960*;12 L 0.959*;13 F 0.956*;15 R 0.997**;16 F 0.978*;17 E 0.994**;18 F 0.952*;19 L 0.984*;23 A 0.997**;988 C 0.992**;991 C 0.997**;994 F 0.998**;996 D 0.983*;998 C 0.983*;999 R 0.984*;1002 A 0.981*;1003 C 0.980*;1005 S 0.995**;1006 R 0.990*;1008 L 0.993**;1009 S 0.982*;1010 L 0.982*;1013 C 0.996**;1019 M 0.972*;	GAUG00014240	Zinc finger, RING-type [Corchorus capsularis]	-	-	-	-	-	GO:0005488//binding;GO:0043167//ion binding;GO:0043169//cation binding	-
GAUG00041932	ORTHOMCL12684	Gau	0	999	135 Y 0.997**;136 P 0.986*;137 Y 0.999**;138 Q 0.995**;139 L 0.997**;140 S 0.997**;141 C 0.999**;142 S 0.997**;145 P 0.997**;146 L 0.999**;147 L 0.997**;148 Y 0.997**;	GAUG00041932	Pentatricopeptide repeat-containing, mitochondrial -like protein [Gossypium arboreum]	-	-	-	-	-	-	-
GAUG00033063	ORTHOMCL12690	Gau	0	277.23	100 Q 0.998**;103 S 0.994**;104 H 0.988*;105 N 0.998**;108 K 0.996**;109 E 0.998**;110 L 0.965*;112 G 0.998**;117 V 0.994**;119 R 0.990*;122 K 0.965*;124 M 0.999**;126 W 0.998**;130 S 0.998**;133 Q 0.969*;139 E 0.979*;140 K 0.978*;141 F 0.972*;144 S 0.983*;145 F 0.982*;147 K 0.997**;148 E 0.997**;149 G 0.992**;150 K 0.999**;152 K 0.997**;154 D 0.998**;155 G 0.996**;157 E 0.997**;158 E 0.953*;159 …	GAUG00033063	PREDICTED: nucleolar transcription factor 1-like [Gossypium hirsutum]	-	-	-	-	-	-	-
GAUG00020118	ORTHOMCL12691	Gau	3.27e-06	334.328	969 Q 0.962*;970 E 0.973*;	GAUG00020118	BRCT domain-containing protein [Cephalotus follicularis]	-	-	-	-	-	-	-
GAUG00038479	ORTHOMCL12696	Gau	0.000175383	999	103 N 0.981*;104 K 0.981*;105 E 0.999**;106 T 0.997**;179 L 0.978*;	GAUG00038479	PREDICTED: cingulin-like [Gossypium hirsutum]	-	-	-	-	-	-	-
GAUG00039300	ORTHOMCL12699	Gau	0	999	1032 I 0.964*;1034 D 0.985*;1035 E 0.960*;1036 L 0.992**;1040 V 0.989*;1041 L 0.955*;1044 I 0.959*;	GAUG00039300	PREDICTED: protein BREAST CANCER SUSCEPTIBILITY 2 homolog B-like isoform X1 [Gossypium raimondii]	-	-	-	-	-	-	GO:0006807//nitrogen compound metabolic process;GO:0044237//cellular metabolic process;GO:0046483//heterocycle metabolic process;GO:0071704//organic substance metabolic process;GO:0008152//metabolic process;GO:0009987//cellular process;GO:0006139//nucleobase-containing compound metabolic process;GO:0044260//cellular macromolecule metabolic process;GO:0044238//primary metabolic process;GO:0043170/…
GAUG00015597	ORTHOMCL12705	Gau	0	999	212 N 0.997**;214 T 0.990*;215 P 0.997**;216 G 0.990**;218 T 0.985*;219 Q 0.996**;220 L 0.986*;221 K 0.996**;222 L 1.000**;224 G 0.997**;225 Q 0.992**;228 Y 0.997**;230 N 0.998**;231 D 0.999**;232 V 0.991**;234 D 1.000**;235 R 1.000**;	GAUG00015597	PREDICTED: tip elongation aberrant protein 1 [Gossypium raimondii]	-	-	-	-	-	-	-
GAUG00025597	ORTHOMCL12708	Gau	0	999	517 V 0.999**;518 T 0.990**;519 I 0.992**;520 S 0.993**;521 I 0.996**;524 R 0.983*;525 N 0.990*;528 H 0.990**;529 H 0.999**;530 T 0.996**;874 V 0.998**;875 Y 0.993**;876 T 0.991**;877 N 0.975*;878 R 0.999**;883 N 0.992**;884 E 0.991**;885 C 0.995**;886 S 0.998**;889 R 0.991**;890 T 0.990**;891 H 0.999**;892 E 0.992**;894 C 0.993**;897 R 0.999**;898 C 0.995**;	GAUG00025597	PREDICTED: ATP-dependent DNA helicase Q-like 5 isoform X1 [Gossypium hirsutum]	-	-	-	-	GO:0043226//organelle;GO:0005623//cell;GO:0044424//intracellular part;GO:0043229//intracellular organelle;GO:0043227//membrane-bounded organelle;GO:0043231//intracellular membrane-bounded organelle;GO:0005622//intracellular;GO:0044464//cell part	GO:0032549//ribonucleoside binding;GO:0016817//hydrolase activity, acting on acid anhydrides;GO:0032550//purine ribonucleoside binding;GO:0097159//organic cyclic compound binding;GO:0016818//hydrolase activity, acting on acid anhydrides, in phosphorus-containing anhydrides;GO:0042623//ATPase activity, coupled;GO:0001882//nucleoside binding;GO:0097367//carbohydrate derivative binding;GO:0036094//s…	GO:0046483//heterocycle metabolic process;GO:0071840//cellular component organization or biogenesis;GO:0043933//macromolecular complex subunit organization;GO:0008152//metabolic process;GO:0009987//cellular process;GO:0018205//peptidyl-lysine modification;GO:0051276//chromosome organization;GO:0019538//protein metabolic process;GO:0044237//cellular metabolic process;GO:0006725//cellular aromatic …
GAUG00046125	ORTHOMCL12715	Gau	0	396.755	6 I 0.955*;58 N 0.955*;110 S 0.959*;155 V 0.956*;156 T 0.992**;157 C 0.998**;158 G 0.998**;159 N 0.999**;160 S 0.956*;161 Q 1.000**;163 V 0.959*;164 S 0.951*;165 W 0.997**;167 E 1.000**;169 G 1.000**;171 I 0.957*;172 R 1.000**;173 N 1.000**;174 T 0.971*;175 K 1.000**;	GAUG00046125	PREDICTED: tRNA (guanine(26)-N(2))-dimethyltransferase isoform X1 [Gossypium arboreum]	-	-	-	-	-	GO:0003824//catalytic activity;GO:0016740//transferase activity;GO:0016741//transferase activity, transferring one-carbon groups;GO:0008168//methyltransferase activity	GO:0032259//methylation;GO:0006725//cellular aromatic compound metabolic process;GO:0071704//organic substance metabolic process;GO:0034641//cellular nitrogen compound metabolic process;GO:0008152//metabolic process;GO:0043170//macromolecule metabolic process;GO:0046483//heterocycle metabolic process;GO:0006807//nitrogen compound metabolic process;GO:0044260//cellular macromolecule metabolic proc…
GAUG00012939	ORTHOMCL12723	Gau	0	411.998	152 I 0.997**;154 K 0.999**;155 P 0.986*;157 P 0.984*;158 G 0.961*;160 S 0.983*;161 Q 0.996**;162 D 0.998**;166 R 0.987*;167 S 0.985*;	GAUG00012939	PREDICTED: glycine--tRNA ligase, chloroplastic/mitochondrial 2 isoform X1 [Gossypium arboreum]	-	-	-	-	GO:0005623//cell;GO:0043231//intracellular membrane-bounded organelle;GO:0044446//intracellular organelle part;GO:0005622//intracellular;GO:0005737//cytoplasm;GO:0044422//organelle part;GO:0009536//plastid;GO:0043229//intracellular organelle;GO:0044444//cytoplasmic part;GO:0043227//membrane-bounded organelle;GO:0044464//cell part;GO:0009532//plastid stroma;GO:0044435//plastid part;GO:0043226//org…	GO:0032549//ribonucleoside binding;GO:0003824//catalytic activity;GO:0016874//ligase activity;GO:0097367//carbohydrate derivative binding;GO:0016876//ligase activity, forming aminoacyl-tRNA and related compounds;GO:1901363//heterocyclic compound binding;GO:0016875//ligase activity, forming carbon-oxygen bonds;GO:0001883//purine nucleoside binding;GO:0032550//purine ribonucleoside binding;GO:00048…	GO:0006807//nitrogen compound metabolic process;GO:0044699//single-organism process;GO:0019752//carboxylic acid metabolic process;GO:0006412//translation;GO:0043043//peptide biosynthetic process;GO:0050789//regulation of biological process;GO:0016043//cellular component organization;GO:0009987//cellular process;GO:1901360//organic cyclic compound metabolic process;GO:1901564//organonitrogen compo…
GAUG00021788	ORTHOMCL12727	Gau	9.28e-07	222.76	279 K 0.959*;280 F 0.950*;281 R 0.978*;	GAUG00021788	PREDICTED: two-component response regulator-like APRR3 [Gossypium raimondii]	-	-	-	-	GO:0005622//intracellular;GO:0043231//intracellular membrane-bounded organelle;GO:0043226//organelle;GO:0005623//cell;GO:0044424//intracellular part;GO:0043229//intracellular organelle;GO:0044464//cell part;GO:0043227//membrane-bounded organelle	GO:0016772//transferase activity, transferring phosphorus-containing groups;GO:0003676//nucleic acid binding;GO:0005515//protein binding;GO:0097159//organic cyclic compound binding;GO:1901363//heterocyclic compound binding;GO:0016740//transferase activity;GO:0003824//catalytic activity;GO:0001071//nucleic acid binding transcription factor activity;GO:0005488//binding	GO:0050789//regulation of biological process;GO:0007154//cell communication;GO:0044249//cellular biosynthetic process;GO:0009725//response to hormone;GO:0009987//cellular process;GO:0044700//single organism signaling;GO:0009791//post-embryonic development;GO:0008152//metabolic process;GO:0065007//biological regulation;GO:0060255//regulation of macromolecule metabolic process;GO:0007275//multicell…
GAUG00031252	ORTHOMCL12732	Gau	2.05e-05	42.5907	1 M 0.988*;7 S 0.955*;11 K 0.960*;	GAUG00031252	Cysteine-rich RLK (RECEPTOR-like protein kinase) 8 [Theobroma cacao]	-	-	-	-	-	-	-
GAUG00005879	ORTHOMCL12736	Gau	0	999	308 K 0.997**;309 F 0.993**;312 P 0.993**;	GAUG00005879	PREDICTED: methyltransferase-like protein 6 [Gossypium hirsutum]	-	-	-	-	-	GO:0003824//catalytic activity	GO:0008152//metabolic process
GAUG00035636	ORTHOMCL12760	Gau	0	999	1716 P 0.991**;1719 C 0.960*;1720 N 0.991**;1721 S 0.972*;	GAUG00035636	SET domain-containing protein/PHD_2 domain-containing protein/zf-HC5HC2H_2 domain-containing protein [Cephalotus follicularis]	-	-	-	-	GO:0043229//intracellular organelle;GO:0043231//intracellular membrane-bounded organelle;GO:0043226//organelle;GO:0005623//cell;GO:0044464//cell part;GO:0043227//membrane-bounded organelle;GO:0044424//intracellular part;GO:0005622//intracellular	GO:0016279//protein-lysine N-methyltransferase activity;GO:0008170//N-methyltransferase activity;GO:0005488//binding;GO:0016278//lysine N-methyltransferase activity;GO:0008757//S-adenosylmethionine-dependent methyltransferase activity;GO:0016740//transferase activity;GO:0008276//protein methyltransferase activity;GO:0016741//transferase activity, transferring one-carbon groups;GO:0043169//cation …	GO:0044238//primary metabolic process;GO:0071840//cellular component organization or biogenesis;GO:0044699//single-organism process;GO:0016570//histone modification;GO:0044267//cellular protein metabolic process;GO:0032259//methylation;GO:0044710//single-organism metabolic process;GO:0043412//macromolecule modification;GO:0016571//histone methylation;GO:0006325//chromatin organization;GO:0006996/…
GAUG00032852	ORTHOMCL12768	Gau	0	685.224	292 T 0.984*;293 D 0.987*;294 T 0.981*;298 L 0.959*;300 R 0.987*;	GAUG00032852	PREDICTED: nucleolar GTP-binding protein 1-like isoform X1 [Gossypium hirsutum]	-	-	-	-	GO:0044425//membrane part;GO:0031224//intrinsic component of membrane;GO:0016020//membrane	GO:0008324//cation transmembrane transporter activity;GO:0005381//iron ion transmembrane transporter activity;GO:0015075//ion transmembrane transporter activity;GO:0022857//transmembrane transporter activity;GO:0046915//transition metal ion transmembrane transporter activity;GO:0022891//substrate-specific transmembrane transporter activity;GO:0046873//metal ion transmembrane transporter activity;…	GO:0030001//metal ion transport;GO:0051234//establishment of localization;GO:0051179//localization;GO:0006826//iron ion transport;GO:0006811//ion transport;GO:0000041//transition metal ion transport;GO:1902578//single-organism localization;GO:0044699//single-organism process;GO:0044765//single-organism transport;GO:0006810//transport;GO:0006812//cation transport
GAUG00040854	ORTHOMCL12769	Gau	0	999	1055 S 0.997**;1056 L 0.982*;1057 G 0.964*;1060 M 0.969*;1061 F 0.963*;1062 S 0.952*;1063 S 0.987*;1067 L 0.984*;1070 D 0.990*;1072 Y 0.986*;1073 Q 0.976*;1076 P 0.984*;1077 L 0.998**;	GAUG00040854	DNA2-like helicase [Gossypium arboreum]	-	-	-	-	-	GO:0004520//endodeoxyribonuclease activity;GO:0016818//hydrolase activity, acting on acid anhydrides, in phosphorus-containing anhydrides;GO:0016787//hydrolase activity;GO:0003824//catalytic activity;GO:0004519//endonuclease activity;GO:0017111//nucleoside-triphosphatase activity;GO:0004518//nuclease activity;GO:0016788//hydrolase activity, acting on ester bonds;GO:0016887//ATPase activity;GO:001…	GO:0044260//cellular macromolecule metabolic process;GO:0090304//nucleic acid metabolic process;GO:0044238//primary metabolic process;GO:0046483//heterocycle metabolic process;GO:0008152//metabolic process;GO:0006725//cellular aromatic compound metabolic process;GO:0006259//DNA metabolic process;GO:0009987//cellular process;GO:0071704//organic substance metabolic process;GO:0006807//nitrogen comp…
GAUG00047335	ORTHOMCL12771	Gau	0	999	519 S 0.990**;520 S 0.990**;521 L 0.996**;523 K 0.998**;	GAUG00047335	PREDICTED: 5'-nucleotidase domain-containing protein DDB_G0275467 isoform X1 [Gossypium arboreum]	-	-	-	-	-	GO:0043169//cation binding;GO:0005488//binding;GO:0043167//ion binding;GO:0003824//catalytic activity	GO:0071704//organic substance metabolic process;GO:0010467//gene expression;GO:0043170//macromolecule metabolic process;GO:0008152//metabolic process
GAUG00038498	ORTHOMCL12791	Gau	0	999	70 L 0.983*;	GAUG00038498	PREDICTED: DNA repair protein UVH3 isoform X3 [Gossypium arboreum]	-	-	-	-	-	-	-
GAUG00001641	ORTHOMCL12804	Gau	0	457.867	38 S 0.961*;575 L 0.959*;671 E 0.998**;672 I 1.000**;673 D 0.999**;675 V 0.999**;678 L 0.996**;680 G 0.992**;681 N 0.997**;683 T 0.992**;684 K 1.000**;685 G 1.000**;686 S 0.999**;688 Y 0.952*;689 T 0.956*;691 G 0.993**;692 G 0.998**;694 G 1.000**;695 A 0.982*;696 S 0.998**;698 L 0.951*;703 W 1.000**;709 P 1.000**;712 E 0.999**;713 K 0.960*;715 Y 0.999**;716 I 0.994**;717 A 1.000**;719 A 0.995**;7…	GAUG00001641	PREDICTED: NHL repeat-containing protein 2 [Gossypium raimondii]	-	-	-	-	GO:0031984//organelle subcompartment;GO:0044435//plastid part;GO:0044446//intracellular organelle part;GO:0005737//cytoplasm;GO:0044444//cytoplasmic part;GO:0043229//intracellular organelle;GO:0044464//cell part;GO:0043226//organelle;GO:0043227//membrane-bounded organelle;GO:0043231//intracellular membrane-bounded organelle;GO:0044422//organelle part;GO:0005622//intracellular;GO:0044424//intracel…	GO:0003824//catalytic activity	GO:0044699//single-organism process;GO:0044262//cellular carbohydrate metabolic process;GO:0044255//cellular lipid metabolic process;GO:0009987//cellular process;GO:1901576//organic substance biosynthetic process;GO:0044237//cellular metabolic process;GO:0044042//glucan metabolic process;GO:0006996//organelle organization;GO:0046483//heterocycle metabolic process;GO:0006720//isoprenoid metabolic …
GAUG00036165	ORTHOMCL12807	Gau	1e-09	999	519 L 0.977*;	GAUG00036165	PREDICTED: DNA repair protein complementing XP-C cells homolog isoform X1 [Gossypium raimondii]	-	-	-	-	GO:0043231//intracellular membrane-bounded organelle;GO:0005622//intracellular;GO:0043226//organelle;GO:0005623//cell;GO:0043229//intracellular organelle;GO:0044424//intracellular part;GO:0044464//cell part;GO:0043227//membrane-bounded organelle	-	-
GAUG00041550	ORTHOMCL12808	Gau	4.37e-05	67.8045	1 D 0.989*;	GAUG00041550	Arginine--tRNA ligase [Gossypium arboreum]	-	-	-	-	-	-	-
GAUG00032791	ORTHOMCL12809	Gau	6.19e-05	999	182 Q 0.986*;	GAUG00032791	PREDICTED: probable steroid-binding protein 3 [Gossypium hirsutum]	-	-	-	-	-	-	-
GAUG00009660	ORTHOMCL12811	Gau	3.2e-08	999	970 M 0.993**;	GAUG00009660	PREDICTED: pentatricopeptide repeat-containing protein At5g27270-like [Gossypium hirsutum]	-	-	-	-	-	-	-
GAUG00014153	ORTHOMCL12814	Gau	0	999	334 S 0.990**;336 H 0.988*;338 S 0.981*;339 E 0.989*;340 E 0.957*;341 C 0.991**;343 A 0.951*;345 N 0.994**;	GAUG00014153	PREDICTED: DNA-(apurinic or apyrimidinic site) lyase [Gossypium arboreum]	-	-	-	-	GO:0009536//plastid;GO:0005623//cell;GO:0005737//cytoplasm;GO:0005622//intracellular;GO:0043231//intracellular membrane-bounded organelle;GO:0044444//cytoplasmic part;GO:0043227//membrane-bounded organelle;GO:0043229//intracellular organelle;GO:0044464//cell part;GO:0044424//intracellular part;GO:0043226//organelle	GO:0016787//hydrolase activity;GO:0004518//nuclease activity;GO:0003824//catalytic activity;GO:0016788//hydrolase activity, acting on ester bonds	GO:1901360//organic cyclic compound metabolic process;GO:0008152//metabolic process;GO:0043170//macromolecule metabolic process;GO:0071704//organic substance metabolic process;GO:0006259//DNA metabolic process;GO:0006725//cellular aromatic compound metabolic process;GO:0090304//nucleic acid metabolic process;GO:0044260//cellular macromolecule metabolic process;GO:0006807//nitrogen compound metabo…
GAUG00036084	ORTHOMCL12817	Gau	0	999	1 C 0.993**;10 G 0.987*;	GAUG00036084	PREDICTED: HEAT repeat-containing protein 5B isoform X2 [Gossypium raimondii]	-	-	-	-	-	-	-
GAUG00032989	ORTHOMCL12821	Gau	0	487.381	282 G 0.998**;283 E 1.000**;284 Y 0.996**;285 R 0.996**;287 G 0.998**;288 A 0.999**;289 S 0.997**;290 Q 1.000**;292 Q 0.998**;	GAUG00032989	peptide transporter family protein [Arabidopsis thaliana]	-	-	-	-	-	-	-
GAUG00004673	ORTHOMCL12842	Gau	0	999	54 E 0.999**;55 I 0.997**;56 Q 0.995**;57 A 0.998**;59 L 0.994**;60 A 0.996**;63 M 1.000**;66 A 0.998**;67 Y 0.994**;113 Y 0.996**;115 L 0.999**;117 Q 0.999**;118 Q 0.999**;119 P 0.996**;123 E 0.996**;	GAUG00004673	PREDICTED: thioredoxin-related transmembrane protein 2-like [Gossypium hirsutum]	-	-	-	-	-	-	-
GAUG00029689	ORTHOMCL12844	Gau	1.2e-08	696.407	193 I 0.994**;200 K 0.999**;	GAUG00029689	PREDICTED: PITH domain-containing protein 1-like, partial [Gossypium arboreum]	-	-	-	-	-	-	-
GAUG00029401	ORTHOMCL12845	Gau	0	999	322 S 0.992**;323 K 0.995**;327 D 0.994**;329 V 0.980*;330 V 0.968*;332 A 0.993**;	GAUG00029401	PREDICTED: peptidyl-prolyl cis-trans isomerase CYP57-like [Gossypium hirsutum]	-	-	-	-	GO:0030054//cell junction;GO:0005911//cell-cell junction	GO:0016853//isomerase activity;GO:0016859//cis-trans isomerase activity;GO:0003824//catalytic activity	GO:0006886//intracellular protein transport;GO:1902578//single-organism localization;GO:0033036//macromolecule localization;GO:0019538//protein metabolic process;GO:0006810//transport;GO:0006605//protein targeting;GO:0009642//response to light intensity;GO:0009314//response to radiation;GO:0015031//protein transport;GO:0043170//macromolecule metabolic process;GO:0046907//intracellular transport;G…
GAUG00013245	ORTHOMCL12848	Gau	0	999	177 S 0.958*;178 W 1.000**;179 T 0.960*;180 P 0.966*;181 L 0.977*;182 H 0.998**;183 A 0.970*;184 D 1.000**;185 V 0.972*;187 R 0.960*;189 Y 0.998**;190 S 1.000**;191 W 0.996**;192 S 0.999**;193 A 0.960*;194 N 0.968*;196 C 0.998**;198 K 0.959*;199 K 0.996**;200 K 0.967*;201 W 0.989*;202 L 0.998**;203 F 0.987*;204 L 0.998**;205 P 1.000**;206 P 0.961*;208 Q 1.000**;210 H 0.989*;211 L 0.998**;212 L 0.…	GAUG00013245	PREDICTED: jmjC domain-containing protein 4 [Gossypium arboreum]	-	-	-	-	-	-	-
GAUG00036667	ORTHOMCL12861	Gau	0	999	318 V 0.992**;319 Q 0.986*;321 L 0.960*;322 S 0.990*;324 N 0.993**;331 K 0.988*;	GAUG00036667	PREDICTED: tyrosine decarboxylase 1-like isoform X1 [Gossypium arboreum]	-	-	-	-	-	GO:0043168//anion binding;GO:0016831//carboxy-lyase activity;GO:0043167//ion binding;GO:0016830//carbon-carbon lyase activity;GO:0016829//lyase activity;GO:0003824//catalytic activity;GO:0005488//binding	GO:0044699//single-organism process;GO:0008152//metabolic process;GO:0044763//single-organism cellular process;GO:0006082//organic acid metabolic process;GO:0043436//oxoacid metabolic process;GO:0019752//carboxylic acid metabolic process;GO:0071704//organic substance metabolic process;GO:0044281//small molecule metabolic process;GO:0044710//single-organism metabolic process;GO:0044237//cellular m…
GAUG00024272	ORTHOMCL12864	Gau	0	174.261	1037 C 0.968*;1042 P 0.983*;	GAUG00024272	PREDICTED: protein GAMETE EXPRESSED 2 [Gossypium raimondii]	-	-	-	-	GO:0016021//integral component of membrane;GO:0016020//membrane;GO:0031224//intrinsic component of membrane;GO:0044425//membrane part	-	-
GAUG00033730	ORTHOMCL12865	Gau	1.12e-05	48.4646	917 D 0.983*;919 Q 0.986*;922 N 0.985*;937 S 0.985*;	GAUG00033730	PREDICTED: isoleucine--tRNA ligase, mitochondrial isoform X2 [Gossypium raimondii]	-	-	-	-	GO:0044435//plastid part;GO:0009536//plastid;GO:0005622//intracellular;GO:0043231//intracellular membrane-bounded organelle;GO:0044424//intracellular part;GO:0044446//intracellular organelle part;GO:0043229//intracellular organelle;GO:0009532//plastid stroma;GO:0005737//cytoplasm;GO:0044422//organelle part;GO:0044444//cytoplasmic part;GO:0044464//cell part;GO:0043226//organelle;GO:0043227//membra…	GO:0016788//hydrolase activity, acting on ester bonds;GO:0036094//small molecule binding;GO:0003824//catalytic activity;GO:0032549//ribonucleoside binding;GO:1901363//heterocyclic compound binding;GO:0097159//organic cyclic compound binding;GO:0016874//ligase activity;GO:0032550//purine ribonucleoside binding;GO:0004812//aminoacyl-tRNA ligase activity;GO:0016787//hydrolase activity;GO:0052689//ca…	GO:0006418//tRNA aminoacylation for protein translation;GO:0044255//cellular lipid metabolic process;GO:0051171//regulation of nitrogen compound metabolic process;GO:0044260//cellular macromolecule metabolic process;GO:0010467//gene expression;GO:0043603//cellular amide metabolic process;GO:0006807//nitrogen compound metabolic process;GO:0043436//oxoacid metabolic process;GO:0044711//single-organ…
GAUG00003514	ORTHOMCL12878	Gau	3.3e-08	999	330 R 0.959*;331 S 0.978*;337 W 0.969*;	GAUG00003514	PREDICTED: dihydroflavonol-4-reductase [Gossypium raimondii]	-	-	-	-	-	-	-
GAUG00025338	ORTHOMCL12882	Gau	7.88e-07	716.317	284 I 0.998**;286 G 0.989*;	GAUG00025338	PREDICTED: endonuclease 2-like [Gossypium hirsutum]	-	-	-	-	-	GO:0016788//hydrolase activity, acting on ester bonds;GO:0003824//catalytic activity;GO:0004518//nuclease activity;GO:0016787//hydrolase activity	GO:0006807//nitrogen compound metabolic process;GO:0046483//heterocycle metabolic process;GO:0090304//nucleic acid metabolic process;GO:1901360//organic cyclic compound metabolic process;GO:0034641//cellular nitrogen compound metabolic process;GO:0071704//organic substance metabolic process;GO:0043170//macromolecule metabolic process;GO:0006725//cellular aromatic compound metabolic process;GO:004…
GAUG00022838	ORTHOMCL12892	Gau	0	999	1 K 0.973*;5 V 0.972*;6 F 0.977*;7 K 0.994**;794 K 0.976*;795 H 0.978*;803 R 0.978*;	GAUG00022838	Ketose-bisphosphate aldolase class-II family protein isoform 1 [Theobroma cacao]	-	-	-	-	-	GO:0016614//oxidoreductase activity, acting on CH-OH group of donors;GO:0000166//nucleotide binding;GO:0048037//cofactor binding;GO:0036094//small molecule binding;GO:0016830//carbon-carbon lyase activity;GO:1901363//heterocyclic compound binding;GO:0016616//oxidoreductase activity, acting on the CH-OH group of donors, NAD or NADP as acceptor;GO:0097159//organic cyclic compound binding;GO:0003824…	GO:0006520//cellular amino acid metabolic process;GO:0019752//carboxylic acid metabolic process;GO:0055086//nucleobase-containing small molecule metabolic process;GO:0034641//cellular nitrogen compound metabolic process;GO:0044237//cellular metabolic process;GO:1901360//organic cyclic compound metabolic process;GO:0006793//phosphorus metabolic process;GO:0006753//nucleoside phosphate metabolic pr…
GAUG00041573	ORTHOMCL12893	Gau	0	735.124	1 M 0.993**;4 R 0.996**;5 K 0.973*;7 A 0.998**;9 K 0.999**;11 V 0.992**;13 E 1.000**;15 I 0.956*;16 K 0.997**;320 W 0.996**;321 R 0.987*;323 G 0.999**;325 K 1.000**;326 E 0.998**;328 S 0.999**;330 L 0.999**;332 K 0.997**;335 D 1.000**;	GAUG00041573	PREDICTED: THO complex subunit 1-like isoform X1 [Gossypium hirsutum]	-	-	-	-	-	-	GO:0048519//negative regulation of biological process;GO:0051707//response to other organism;GO:0008152//metabolic process;GO:0009987//cellular process;GO:0016441//posttranscriptional gene silencing;GO:0006139//nucleobase-containing compound metabolic process;GO:0010033//response to organic substance;GO:0070918//production of small RNA involved in gene silencing by RNA;GO:0050896//response to sti…
GAUG00030278	ORTHOMCL12911	Gau	0	999	8 L 0.975*;11 L 0.984*;16 D 0.998**;17 E 0.995**;28 L 0.999**;29 P 0.997**;30 S 0.988*;32 R 0.999**;34 A 0.994**;39 R 0.996**;40 R 0.991**;441 G 0.995**;442 H 0.992**;444 S 0.999**;445 P 0.984*;446 A 0.993**;449 Q 0.980*;450 Y 0.992**;453 Q 0.994**;454 I 0.965*;456 A 0.989*;457 Y 0.999**;458 N 0.998**;460 N 0.992**;462 I 0.989*;463 S 0.996**;464 F 0.991**;465 I 0.998**;466 V 0.993**;468 I 0.984*;	GAUG00030278	PREDICTED: uncharacterized aarF domain-containing protein kinase At1g71810, chloroplastic-like isoform X2 [Gossypium hirsutum]	-	-	-	-	-	-	-
GAUG00001731	ORTHOMCL12932	Gau	0	339.084	185 W 0.993**;186 H 0.995**;187 N 0.999**;191 C 0.998**;195 G 0.998**;198 L 0.986*;201 R 0.994**;204 I 0.994**;205 L 0.971*;206 F 0.996**;211 H 0.999**;212 A 0.996**;213 E 0.995**;214 S 0.999**;412 V 0.995**;479 G 0.980*;481 S 0.998**;484 E 0.999**;487 L 0.968*;491 S 0.996**;492 L 0.963*;493 S 0.994**;494 S 0.984*;495 R 0.993**;498 R 0.992**;499 K 0.995**;500 I 0.995**;501 H 0.980*;502 Q 0.999**;…	GAUG00001731	PREDICTED: membrane-bound transcription factor site-2 protease homolog [Gossypium hirsutum]	-	-	-	-	-	GO:0003824//catalytic activity;GO:0016787//hydrolase activity	GO:0043170//macromolecule metabolic process;GO:0071704//organic substance metabolic process;GO:0019538//protein metabolic process;GO:0008152//metabolic process;GO:0044238//primary metabolic process
GAUG00025241	ORTHOMCL12934	Gau	0	435.171	1237 D 0.983*;1238 M 0.998**;1245 A 0.995**;1246 I 0.959*;1248 C 0.988*;1250 G 0.990*;1251 L 0.990**;1254 N 0.992**;1259 I 0.997**;1260 N 0.985*;	GAUG00025241	PREDICTED: ATP-dependent RNA helicase DHX36 isoform X1 [Gossypium raimondii]	-	-	-	-	-	GO:0016817//hydrolase activity, acting on acid anhydrides;GO:0036094//small molecule binding;GO:0042623//ATPase activity, coupled;GO:0016462//pyrophosphatase activity;GO:0016818//hydrolase activity, acting on acid anhydrides, in phosphorus-containing anhydrides;GO:0005488//binding;GO:0017111//nucleoside-triphosphatase activity;GO:0032550//purine ribonucleoside binding;GO:0001882//nucleoside bindi…	-
GAUG00010256	ORTHOMCL12936	Gau	0	999	2 A 0.983*;9 E 0.987*;25 S 0.966*;	GAUG00010256	PREDICTED: probable glycosyltransferase At5g03795 [Gossypium raimondii]	-	-	-	-	-	GO:0016740//transferase activity;GO:0016757//transferase activity, transferring glycosyl groups;GO:0003824//catalytic activity	-
GAUG00041842	ORTHOMCL12939	Gau	1e-08	999	5 P 0.996**;12 S 0.969*;	GAUG00041842	Protein arginine N-methyltransferase 1.6 -like protein [Gossypium arboreum]	-	-	-	-	-	GO:0016740//transferase activity;GO:0003824//catalytic activity;GO:0016741//transferase activity, transferring one-carbon groups	GO:0008152//metabolic process
GAUG00013332	ORTHOMCL12953	Gau	0	999	130 A 0.962*;135 E 0.992**;136 E 0.993**;	GAUG00013332	PREDICTED: (6-4)DNA photolyase [Jatropha curcas]	-	-	-	-	-	GO:0003824//catalytic activity	-
GAUG00025460	ORTHOMCL12973	Gau	0	999	315 N 0.997**;316 G 0.995**;318 K 0.997**;	GAUG00025460	PREDICTED: protein MCM10 homolog [Gossypium raimondii]	-	-	-	-	-	-	GO:1901360//organic cyclic compound metabolic process;GO:0006259//DNA metabolic process;GO:0044237//cellular metabolic process;GO:0090304//nucleic acid metabolic process;GO:0009987//cellular process;GO:0006139//nucleobase-containing compound metabolic process;GO:0043170//macromolecule metabolic process;GO:0071704//organic substance metabolic process;GO:0008152//metabolic process;GO:0006725//cellu…
GAUG00025489	ORTHOMCL12974	Gau	0	422.689	1 M 0.989*;6 T 0.996**;8 P 0.997**;9 S 0.996**;10 R 0.995**;11 I 0.997**;12 H 0.998**;102 I 0.995**;103 K 1.000**;104 R 1.000**;105 S 0.995**;106 N 0.996**;	GAUG00025489	PREDICTED: amino acid permease 4-like [Gossypium raimondii]	-	-	-	-	GO:0031224//intrinsic component of membrane;GO:0044425//membrane part;GO:0016020//membrane	-	-
GAUG00032065	ORTHOMCL12980	Gau	1.1e-08	999	95 I 0.991**;97 N 0.989*;	GAUG00032065	DCD (Development and Cell Death) domain-like protein isoform 1 [Theobroma cacao]	-	-	-	-	-	-	-
GAUG00028225	ORTHOMCL12981	Gau	0.000847131	60.678	85 L 0.969*;	GAUG00028225	DUF2301 domain-containing protein [Cephalotus follicularis]	-	-	-	-	-	-	-
GAUG00007825	ORTHOMCL12984	Gau	9.8e-08	785.356	243 S 0.977*;244 R 0.997**;	GAUG00007825	PREDICTED: bifunctional epoxide hydrolase 2 [Gossypium raimondii]	-	-	-	-	-	GO:0003824//catalytic activity	-
GAUG00048805	ORTHOMCL12992	Gau	0	999	408 V 0.967*;414 S 0.985*;417 K 0.967*;419 Q 0.964*;429 S 0.985*;562 R 0.995**;565 H 0.963*;567 C 0.966*;570 T 0.963*;	GAUG00048805	PREDICTED: CST complex subunit CTC1-like isoform X1 [Gossypium hirsutum]	-	-	-	-	GO:0044464//cell part;GO:0005623//cell;GO:0005622//intracellular;GO:0043226//organelle;GO:0043229//intracellular organelle;GO:0044424//intracellular part	-	-
GAUG00047758	ORTHOMCL12995	Gau	0	999	249 D 0.997**;252 E 0.956*;254 L 0.987*;255 R 0.978*;256 K 0.973*;258 K 0.959*;	GAUG00047758	Endonuclease V [Gossypium arboreum]	-	-	-	-	-	-	GO:0043170//macromolecule metabolic process;GO:0009987//cellular process;GO:0034641//cellular nitrogen compound metabolic process;GO:0006725//cellular aromatic compound metabolic process;GO:0006807//nitrogen compound metabolic process;GO:0090304//nucleic acid metabolic process;GO:0044238//primary metabolic process;GO:0046483//heterocycle metabolic process;GO:0008152//metabolic process;GO:0071704/…
GAUG00022057	ORTHOMCL12998	Gau	0	999	572 Q 0.983*;574 T 0.995**;577 S 0.998**;583 M 0.986*;588 R 0.953*;589 S 0.951*;590 W 0.985*;591 I 0.987*;592 N 0.998**;593 D 0.989*;597 L 0.951*;599 M 0.986*;604 P 0.998**;	GAUG00022057	PREDICTED: lipoxygenase 6, chloroplastic [Gossypium arboreum]	-	-	-	-	GO:0044464//cell part;GO:0005737//cytoplasm;GO:0043227//membrane-bounded organelle;GO:0005622//intracellular;GO:0005623//cell;GO:0016020//membrane;GO:0009536//plastid;GO:0044424//intracellular part;GO:0043231//intracellular membrane-bounded organelle;GO:0043229//intracellular organelle;GO:0043226//organelle;GO:0044444//cytoplasmic part	GO:0043169//cation binding;GO:0016702//oxidoreductase activity, acting on single donors with incorporation of molecular oxygen, incorporation of two atoms of oxygen;GO:0016491//oxidoreductase activity;GO:0003824//catalytic activity;GO:0051213//dioxygenase activity;GO:0005488//binding;GO:0016701//oxidoreductase activity, acting on single donors with incorporation of molecular oxygen;GO:0043167//io…	GO:0006082//organic acid metabolic process;GO:0006950//response to stress;GO:0044283//small molecule biosynthetic process;GO:0044255//cellular lipid metabolic process;GO:0044710//single-organism metabolic process;GO:0044237//cellular metabolic process;GO:0055114//oxidation-reduction process;GO:0009987//cellular process;GO:0009694//jasmonic acid metabolic process;GO:0009058//biosynthetic process;G…
GAUG00039836	ORTHOMCL13009	Gau	7.54e-07	404.976	318 V 0.991**;319 D 0.967*;325 R 0.961*;	GAUG00039836	PREDICTED: probable 3-deoxy-D-manno-octulosonic acid transferase, mitochondrial isoform X1 [Gossypium raimondii]	-	-	-	-	GO:0043229//intracellular organelle;GO:0043226//organelle;GO:0043231//intracellular membrane-bounded organelle;GO:0043227//membrane-bounded organelle;GO:0044464//cell part;GO:0005622//intracellular;GO:0005623//cell;GO:0044424//intracellular part	GO:0016740//transferase activity;GO:0003824//catalytic activity	GO:0009058//biosynthetic process;GO:0044255//cellular lipid metabolic process;GO:0008654//phospholipid biosynthetic process;GO:0009648//photoperiodism;GO:0071704//organic substance metabolic process;GO:0006796//phosphate-containing compound metabolic process;GO:0006644//phospholipid metabolic process;GO:0050896//response to stimulus;GO:0044238//primary metabolic process;GO:0009314//response to ra…
GAUG00014407	ORTHOMCL13013	Gau	0	999	915 I 0.978*;918 V 0.956*;923 T 0.993**;924 A 0.977*;927 H 0.995**;929 I 0.951*;930 A 0.968*;	GAUG00014407	DNA binding protein [Arabidopsis thaliana]	-	-	-	-	-	-	-
GAUG00002758	ORTHOMCL13020	Gau	0.0102788	91.7024	401 H 0.982*;	GAUG00002758	PREDICTED: pentatricopeptide repeat-containing protein At2g02980, chloroplastic-like isoform X1 [Gossypium hirsutum]	-	-	-	-	-	-	GO:0043412//macromolecule modification;GO:0071704//organic substance metabolic process;GO:0006396//RNA processing;GO:0044237//cellular metabolic process;GO:0010467//gene expression;GO:0090304//nucleic acid metabolic process;GO:1901360//organic cyclic compound metabolic process;GO:0016070//RNA metabolic process;GO:0008152//metabolic process;GO:0043170//macromolecule metabolic process;GO:0009451//R…
GAUG00001489	ORTHOMCL13024	Gau	0	643.292	78 I 0.991**;79 I 1.000**;81 I 0.989*;84 E 0.999**;86 L 0.998**;89 W 0.998**;91 C 0.990**;92 T 0.998**;330 R 0.997**;332 S 1.000**;333 S 1.000**;	GAUG00001489	PREDICTED: DNA mismatch repair protein MLH1 isoform X1 [Gossypium arboreum]	-	-	-	-	GO:0043231//intracellular membrane-bounded organelle;GO:0044427//chromosomal part;GO:0043227//membrane-bounded organelle;GO:0005623//cell;GO:0044446//intracellular organelle part;GO:0043232//intracellular non-membrane-bounded organelle;GO:0043228//non-membrane-bounded organelle;GO:0044424//intracellular part;GO:0044464//cell part;GO:0043226//organelle;GO:0043229//intracellular organelle;GO:004442…	GO:0003676//nucleic acid binding;GO:0097159//organic cyclic compound binding;GO:1901363//heterocyclic compound binding;GO:0005488//binding;GO:0003690//double-stranded DNA binding;GO:0003677//DNA binding	GO:0050789//regulation of biological process;GO:0006996//organelle organization;GO:0070192//chromosome organization involved in meiotic cell cycle;GO:0033554//cellular response to stress;GO:0071704//organic substance metabolic process;GO:0009892//negative regulation of metabolic process;GO:1902589//single-organism organelle organization;GO:0044763//single-organism cellular process;GO:0006974//cel…
GAUG00001452	ORTHOMCL13025	Gau	0	999	137 S 0.981*;140 A 0.981*;141 V 0.987*;142 L 0.983*;145 L 0.998**;147 H 0.980*;148 I 0.962*;154 R 0.982*;155 V 0.962*;156 I 0.962*;157 I 0.978*;160 N 0.986*;163 G 0.990*;164 S 0.984*;165 V 0.980*;261 V 0.960*;	GAUG00001452	Fanconi anemia group M [Gossypium arboreum]	-	-	-	-	-	GO:0016817//hydrolase activity, acting on acid anhydrides;GO:0036094//small molecule binding;GO:0032550//purine ribonucleoside binding;GO:0016462//pyrophosphatase activity;GO:0016787//hydrolase activity;GO:0097159//organic cyclic compound binding;GO:0003824//catalytic activity;GO:0005488//binding;GO:0032549//ribonucleoside binding;GO:0003676//nucleic acid binding;GO:0097367//carbohydrate derivati…	-
GAUG00046163	ORTHOMCL13026	Gau	0	999	73 E 0.961*;169 Q 0.952*;246 M 0.969*;335 G 0.974*;336 T 0.981*;337 Q 0.979*;339 T 0.996**;340 M 0.973*;342 M 0.996**;343 F 0.997**;344 Y 0.977*;346 T 0.980*;347 F 0.996**;348 L 0.996**;350 C 0.995**;351 W 0.982*;353 K 0.975*;354 L 0.982*;355 I 0.958*;356 N 0.977*;358 L 0.981*;359 V 0.997**;360 K 0.997**;361 V 0.955*;362 D 0.997**;364 I 0.959*;365 S 0.997**;367 M 0.971*;368 V 0.977*;370 P 0.953*;…	GAUG00046163	PREDICTED: 5'-3' exonuclease [Gossypium arboreum]	-	-	-	-	-	GO:0016787//hydrolase activity;GO:0016788//hydrolase activity, acting on ester bonds;GO:0004527//exonuclease activity;GO:0004518//nuclease activity;GO:0003824//catalytic activity	GO:0008152//metabolic process;GO:0044238//primary metabolic process;GO:0044237//cellular metabolic process;GO:0071704//organic substance metabolic process;GO:0034641//cellular nitrogen compound metabolic process;GO:0046483//heterocycle metabolic process;GO:0006807//nitrogen compound metabolic process;GO:0006139//nucleobase-containing compound metabolic process;GO:1901360//organic cyclic compound …
GAUG00017465	ORTHOMCL13029	Gau	0	673.527	986 S 0.981*;987 R 0.987*;	GAUG00017465	PREDICTED: peroxisome biogenesis protein 1 isoform X1 [Gossypium arboreum]	-	-	-	-	-	-	-
GAUG00028204	ORTHOMCL13039	Gau	0	999	4 R 0.977*;11 C 0.975*;14 L 0.961*;23 A 0.983*;27 Q 0.972*;	GAUG00028204	PREDICTED: ABC transporter D family member 2, chloroplastic isoform X2 [Gossypium raimondii]	-	-	-	-	GO:0009536//plastid;GO:0043227//membrane-bounded organelle;GO:0043231//intracellular membrane-bounded organelle;GO:0043229//intracellular organelle;GO:0005622//intracellular;GO:0043226//organelle;GO:0005623//cell;GO:0031224//intrinsic component of membrane;GO:0044464//cell part;GO:0005737//cytoplasm;GO:0044425//membrane part;GO:0044424//intracellular part;GO:0016020//membrane;GO:0044444//cytoplas…	GO:0032550//purine ribonucleoside binding;GO:0097367//carbohydrate derivative binding;GO:0017111//nucleoside-triphosphatase activity;GO:0015405//P-P-bond-hydrolysis-driven transmembrane transporter activity;GO:0016462//pyrophosphatase activity;GO:0001882//nucleoside binding;GO:0032549//ribonucleoside binding;GO:0003824//catalytic activity;GO:0005215//transporter activity;GO:1901363//heterocyclic …	GO:0016143//S-glycoside metabolic process;GO:0016144//S-glycoside biosynthetic process;GO:0044237//cellular metabolic process;GO:1901137//carbohydrate derivative biosynthetic process;GO:0044238//primary metabolic process;GO:0044699//single-organism process;GO:0044272//sulfur compound biosynthetic process;GO:0051179//localization;GO:0043436//oxoacid metabolic process;GO:0008152//metabolic process;…
GAUG00013638	ORTHOMCL13056	Gau	0	290.427	285 Q 0.999**;287 M 1.000**;288 E 0.999**;290 E 0.999**;291 N 0.999**;293 E 0.999**;296 A 0.994**;297 E 0.991**;300 D 0.995**;305 L 0.983*;308 S 0.998**;309 Q 0.999**;310 S 0.999**;311 I 0.999**;314 E 0.999**;316 I 0.995**;	GAUG00013638	ureD [Gossypium arboreum]	-	-	-	-	-	-	-
GAUG00010719	ORTHOMCL13099	Gau	0	82.2364	3 R 0.996**;4 G 0.995**;6 L 0.971*;8 S 0.997**;9 L 0.991**;12 F 0.987*;13 A 0.997**;14 S 0.997**;18 C 0.997**;19 A 0.959*;20 A 0.998**;21 S 0.999**;22 A 1.000**;23 V 1.000**;26 H 0.997**;28 V 0.997**;29 Y 0.998**;31 V 0.952*;32 V 0.967*;35 H 0.997**;36 R 0.995**;37 S 0.997**;38 W 0.996**;39 A 0.988*;42 Q 0.999**;44 Y 0.997**;45 F 0.957*;46 K 0.995**;48 Q 1.000**;49 E 1.000**;50 G 0.996**;52 K 0.9…	GAUG00010719	AGAMOUS-like 26 isoform 2 [Theobroma cacao]	-	-	-	-	-	-	-
GAUG00012959	ORTHOMCL13100	Gau	0	999	269 I 0.951*;270 E 0.998**;272 C 1.000**;274 A 0.950*;275 G 0.997**;276 M 0.998**;278 E 1.000**;279 V 0.990*;280 V 0.990**;281 V 0.986*;282 T 0.992**;283 T 0.997**;285 F 0.951*;287 H 0.997**;288 I 1.000**;289 A 0.955*;290 S 0.953*;291 D 0.967*;292 A 1.000**;294 L 0.988*;296 A 0.992**;297 G 0.999**;	GAUG00012959	2-oxoglutarate and Fe(II)-dependent oxygenase superfamily protein [Theobroma cacao]	-	-	-	-	-	GO:0016491//oxidoreductase activity;GO:0003824//catalytic activity	GO:0044699//single-organism process;GO:0044710//single-organism metabolic process;GO:0008152//metabolic process
GAUG00037444	ORTHOMCL13105	Gau	0	999	259 I 0.997**;594 V 0.996**;596 A 1.000**;599 D 0.954*;600 S 0.998**;	GAUG00037444	PREDICTED: AUGMIN subunit 3-like isoform X2 [Gossypium hirsutum]	-	-	-	-	GO:0005622//intracellular;GO:0043226//organelle;GO:0043229//intracellular organelle;GO:0005623//cell;GO:0005875//microtubule associated complex;GO:0015630//microtubule cytoskeleton;GO:0044422//organelle part;GO:0044430//cytoskeletal part;GO:0044446//intracellular organelle part;GO:0044444//cytoplasmic part;GO:0044424//intracellular part;GO:0005737//cytoplasm;GO:0005856//cytoskeleton;GO:0032991//m…	-	GO:1902589//single-organism organelle organization;GO:0016043//cellular component organization;GO:0022607//cellular component assembly;GO:0000226//microtubule cytoskeleton organization;GO:0006996//organelle organization;GO:0071840//cellular component organization or biogenesis;GO:0007010//cytoskeleton organization;GO:0044699//single-organism process;GO:0044763//single-organism cellular process;GO…
GAUG00035396	ORTHOMCL13109	Gau	0	309.465	51 L 0.993**;55 T 0.986*;56 N 0.995**;57 K 0.987*;59 S 0.995**;61 D 0.997**;62 Q 0.998**;63 T 0.972*;65 L 0.998**;69 R 0.998**;70 Q 1.000**;71 R 0.997**;72 K 0.998**;74 D 0.997**;80 T 0.986*;83 C 0.997**;85 S 0.997**;86 R 1.000**;87 L 0.985*;89 A 0.995**;90 Q 0.994**;94 Q 0.998**;98 Q 0.996**;100 L 0.997**;101 T 0.989*;102 R 0.996**;105 S 0.989*;109 R 0.999**;111 R 0.997**;203 C 0.998**;207 V 0.9…	GAUG00035396	Pentatricopeptide repeat-containing, chloroplastic -like protein [Gossypium arboreum]	-	-	-	-	-	-	-
GAUG00001385	ORTHOMCL13111	Gau	0	999	1 S 0.998**;5 S 0.991**;13 Y 0.993**;14 V 0.999**;15 C 0.994**;553 L 0.997**;	GAUG00001385	PREDICTED: protein strawberry notch isoform X1 [Gossypium raimondii]	-	-	-	-	-	GO:0043169//cation binding;GO:0005488//binding;GO:0046872//metal ion binding;GO:0043167//ion binding;GO:0046914//transition metal ion binding	-
GAUG00000839	ORTHOMCL13124	Gau	6.22e-06	360.163	132 A 0.975*;	GAUG00000839	PREDICTED: protein BOLA4, chloroplastic/mitochondrial-like [Gossypium hirsutum]	-	-	-	-	-	-	-
GAUG00043690	ORTHOMCL13136	Gau	0	999	1 Q 0.990**;2 C 0.991**;3 W 0.987*;4 S 0.978*;7 R 0.995**;10 P 0.993**;12 E 0.999**;13 S 0.984*;18 P 0.999**;19 F 0.955*;21 G 0.958*;22 L 0.968*;24 I 0.973*;26 V 0.980*;27 T 0.987*;33 I 0.993**;34 Q 0.963*;35 N 0.995**;37 G 0.998**;39 L 0.992**;43 V 0.967*;45 V 0.957*;	GAUG00043690	PREDICTED: DNA topoisomerase 2-binding protein 1-A-like isoform X1 [Gossypium hirsutum]	-	-	-	-	-	GO:0003824//catalytic activity	GO:0044763//single-organism cellular process;GO:0007049//cell cycle;GO:0048285//organelle fission;GO:0006996//organelle organization;GO:0000280//nuclear division;GO:0071840//cellular component organization or biogenesis;GO:1902589//single-organism organelle organization;GO:0016043//cellular component organization;GO:0044702//single organism reproductive process;GO:0022402//cell cycle process;GO:0…
GAUG00037091	ORTHOMCL13141	Gau	0	999	127 V 0.990*;128 L 0.999**;130 M 0.990*;132 H 0.989*;133 H 0.995**;137 V 0.982*;138 V 0.999**;140 K 0.994**;141 F 0.996**;143 L 0.999**;145 F 0.996**;146 L 0.981*;	GAUG00037091	PREDICTED: probable protein S-acyltransferase 12 [Gossypium arboreum]	-	-	-	-	GO:0016020//membrane	GO:0003824//catalytic activity;GO:0043167//ion binding;GO:0016746//transferase activity, transferring acyl groups;GO:0016740//transferase activity;GO:0005488//binding;GO:0046872//metal ion binding;GO:0043169//cation binding	-
GAUG00022322	ORTHOMCL13146	Gau	0	998.921	105 K 0.974*;137 D 0.999**;138 T 0.997**;139 Y 0.980*;140 F 0.997**;142 V 0.995**;143 W 0.988*;146 S 0.984*;147 R 0.997**;148 D 0.999**;151 A 0.994**;152 T 0.962*;154 Q 0.999**;157 E 0.995**;160 G 0.999**;161 D 1.000**;162 D 0.992**;	GAUG00022322	LOW QUALITY PROTEIN: DUF177 domain-containing protein, partial [Cephalotus follicularis]	-	-	-	-	-	-	-
GAUG00031664	ORTHOMCL13155	Gau	2e-09	200.385	609 R 0.984*;610 S 0.993**;	GAUG00031664	Obscurin-like protein 1 [Gossypium arboreum]	-	-	-	-	-	GO:0032550//purine ribonucleoside binding;GO:0001883//purine nucleoside binding;GO:0032549//ribonucleoside binding;GO:0005488//binding;GO:1901363//heterocyclic compound binding;GO:0001882//nucleoside binding;GO:0097367//carbohydrate derivative binding;GO:0036094//small molecule binding;GO:0097159//organic cyclic compound binding	GO:0008152//metabolic process;GO:0010467//gene expression;GO:0071704//organic substance metabolic process;GO:0043170//macromolecule metabolic process
GAUG00018828	ORTHOMCL13164	Gau	0	999	1 M 0.993**;5 Q 0.978*;6 K 0.968*;14 H 0.969*;21 I 0.951*;23 N 0.968*;24 N 0.957*;28 V 0.977*;29 A 0.966*;32 V 0.989*;34 Y 0.953*;37 S 0.961*;38 S 0.996**;41 G 0.967*;676 S 0.992**;	GAUG00018828	PREDICTED: small subunit processome component 20 homolog isoform X2 [Gossypium hirsutum]	-	-	-	-	-	-	-
GAUG00003390	ORTHOMCL13180	Gau	0	999	2 E 0.973*;4 S 0.961*;5 N 0.979*;7 R 0.993**;644 F 0.983*;	GAUG00003390	PREDICTED: protein CHROMATIN REMODELING 25 [Gossypium hirsutum]	-	-	-	-	-	GO:0016818//hydrolase activity, acting on acid anhydrides, in phosphorus-containing anhydrides;GO:0017111//nucleoside-triphosphatase activity;GO:0097367//carbohydrate derivative binding;GO:0032549//ribonucleoside binding;GO:0005488//binding;GO:0016462//pyrophosphatase activity;GO:0032550//purine ribonucleoside binding;GO:0016817//hydrolase activity, acting on acid anhydrides;GO:0036094//small mol…	GO:0006281//DNA repair;GO:0009987//cellular process;GO:0044710//single-organism metabolic process;GO:0031323//regulation of cellular metabolic process;GO:0071704//organic substance metabolic process;GO:0071840//cellular component organization or biogenesis;GO:0000003//reproduction;GO:1903506//regulation of nucleic acid-templated transcription;GO:0044702//single organism reproductive process;GO:00…
GAUG00017598	ORTHOMCL13215	Gau	1.7e-08	427.145	231 A 0.996**;232 K 0.996**;233 P 0.995**;235 Q 0.993**;	GAUG00017598	PREDICTED: mini-ribonuclease 3 [Theobroma cacao]	-	-	-	-	-	GO:0004540//ribonuclease activity;GO:0004518//nuclease activity;GO:0004519//endonuclease activity;GO:0016893//endonuclease activity, active with either ribo- or deoxyribonucleic acids and producing 5'-phosphomonoesters;GO:0016787//hydrolase activity;GO:0016891//endoribonuclease activity, producing 5'-phosphomonoesters;GO:0004521//endoribonuclease activity;GO:0016788//hydrolase activity, acting on…	GO:0090501//RNA phosphodiester bond hydrolysis;GO:0006807//nitrogen compound metabolic process;GO:0090304//nucleic acid metabolic process;GO:0046483//heterocycle metabolic process;GO:0044237//cellular metabolic process;GO:0016070//RNA metabolic process;GO:0006725//cellular aromatic compound metabolic process;GO:0008152//metabolic process;GO:0006139//nucleobase-containing compound metabolic proces…
GAUG00038762	ORTHOMCL13225	Gau	0.00931404	39.1952	302 K 0.953*;	GAUG00038762	PREDICTED: protein OSB3, chloroplastic/mitochondrial-like [Gossypium raimondii]	-	-	-	-	-	-	-
GAUG00009611	ORTHOMCL13233	Gau	0	511.651	236 S 0.981*;358 Y 0.970*;360 F 0.997**;362 F 0.997**;	GAUG00009611	PREDICTED: mediator of RNA polymerase II transcription subunit 34 [Gossypium raimondii]	-	-	-	-	GO:0044424//intracellular part;GO:0043234//protein complex;GO:0043231//intracellular membrane-bounded organelle;GO:0043229//intracellular organelle;GO:0044464//cell part;GO:0043226//organelle;GO:0043227//membrane-bounded organelle;GO:0005623//cell;GO:0005622//intracellular;GO:0032991//macromolecular complex	GO:0032549//ribonucleoside binding;GO:0016462//pyrophosphatase activity;GO:0008094//DNA-dependent ATPase activity;GO:0016818//hydrolase activity, acting on acid anhydrides, in phosphorus-containing anhydrides;GO:1901363//heterocyclic compound binding;GO:0016787//hydrolase activity;GO:0003824//catalytic activity;GO:0008026//ATP-dependent helicase activity;GO:0003676//nucleic acid binding;GO:001681…	GO:0065007//biological regulation;GO:0010468//regulation of gene expression;GO:0071103//DNA conformation change;GO:1901360//organic cyclic compound metabolic process;GO:0051276//chromosome organization;GO:0044237//cellular metabolic process;GO:0045491//xylan metabolic process;GO:0006807//nitrogen compound metabolic process;GO:0005976//polysaccharide metabolic process;GO:0044036//cell wall macromo…
GAUG00000076	ORTHOMCL13238	Gau	0	999	515 L 0.996**;516 R 0.960*;518 F 0.995**;519 L 0.993**;522 S 0.998**;525 E 0.990**;526 G 0.998**;	GAUG00000076	PREDICTED: pentatricopeptide repeat-containing protein At5g59600-like [Gossypium hirsutum]	-	-	-	-	-	-	GO:0007059//chromosome segregation;GO:0051128//regulation of cellular component organization;GO:0033043//regulation of organelle organization;GO:0044699//single-organism process;GO:0007049//cell cycle;GO:0022402//cell cycle process;GO:0050789//regulation of biological process;GO:0009987//cellular process;GO:0065007//biological regulation;GO:0044763//single-organism cellular process;GO:0050794//re…
GAUG00002501	ORTHOMCL13245	Gau	1.97e-06	999	285 S 0.986*;	GAUG00002501	PREDICTED: DNA repair protein XRCC2 homolog isoform X1 [Gossypium hirsutum]	-	-	-	-	-	-	-
GAUG00002947	ORTHOMCL13247	Gau	1.94e-05	116.507	4 L 0.953*;9 A 0.970*;	GAUG00002947	DUF1338 domain-containing protein [Cephalotus follicularis]	-	-	-	-	-	-	-
GAUG00003760	ORTHOMCL13255	Gau	2e-09	50.271	505 N 0.985*;506 Q 0.962*;508 G 0.988*;512 T 0.989*;517 M 0.997**;519 S 0.998**;	GAUG00003760	PREDICTED: G-type lectin S-receptor-like serine/threonine-protein kinase At4g27290 [Gossypium hirsutum]	-	-	-	-	-	GO:0036094//small molecule binding;GO:0005488//binding;GO:0004672//protein kinase activity;GO:0001882//nucleoside binding;GO:0016301//kinase activity;GO:0003824//catalytic activity;GO:0016740//transferase activity;GO:0001883//purine nucleoside binding;GO:1901363//heterocyclic compound binding;GO:0097159//organic cyclic compound binding;GO:0032550//purine ribonucleoside binding;GO:0097367//carbohy…	GO:0006464//cellular protein modification process;GO:0044267//cellular protein metabolic process;GO:0006796//phosphate-containing compound metabolic process;GO:0036211//protein modification process;GO:0071704//organic substance metabolic process;GO:0009987//cellular process;GO:0044763//single-organism cellular process;GO:0043170//macromolecule metabolic process;GO:0044699//single-organism process…
GAUG00003895	ORTHOMCL13257	Gau	0	999	1 S 0.999**;4 S 0.990**;7 P 0.998**;8 S 0.998**;12 S 0.980*;198 Q 0.991**;199 T 0.996**;	GAUG00003895	PREDICTED: ribulose bisphosphate carboxylase/oxygenase activase, chloroplastic [Gossypium arboreum]	-	-	-	-	-	-	-
GAUG00004351	ORTHOMCL13263	Gau	8e-09	300.1	172 V 0.995**;174 L 0.995**;175 V 0.993**;177 N 0.993**;	GAUG00004351	PREDICTED: josephin-like protein [Gossypium raimondii]	-	-	-	-	-	GO:0016787//hydrolase activity;GO:0070011//peptidase activity, acting on L-amino acid peptides;GO:0003824//catalytic activity;GO:0008238//exopeptidase activity;GO:0008233//peptidase activity	GO:0008152//metabolic process;GO:0019538//protein metabolic process;GO:0043170//macromolecule metabolic process;GO:0071704//organic substance metabolic process;GO:0044238//primary metabolic process
GAUG00009507	ORTHOMCL13303	Gau	0	999	62 Q 1.000**;63 G 0.997**;64 N 1.000**;65 I 1.000**;67 S 0.999**;68 L 1.000**;69 T 0.996**;70 E 0.980*;71 V 0.998**;72 D 1.000**;73 L 1.000**;74 D 0.996**;75 S 1.000**;76 Y 0.982*;77 Q 0.995**;78 A 1.000**;79 N 0.978*;80 V 1.000**;81 W 1.000**;82 L 1.000**;83 L 1.000**;84 S 1.000**;85 P 1.000**;86 P 0.997**;87 C 1.000**;88 Q 1.000**;90 Y 1.000**;91 T 1.000**;92 R 1.000**;93 Q 0.997**;94 G 1.000**…	GAUG00009507	PREDICTED: LOW QUALITY PROTEIN: tRNA (cytosine(38)-C(5))-methyltransferase [Prunus mume]	-	-	-	-	-	GO:0016741//transferase activity, transferring one-carbon groups;GO:0003824//catalytic activity;GO:0016740//transferase activity	GO:0008152//metabolic process
GAUG00009605	ORTHOMCL13309	Gau	1.5e-08	999	6 F 0.996**;7 L 0.963*;9 S 0.994**;	GAUG00009605	PREDICTED: keratin, type II cytoskeletal 59 kDa, component IV-like [Gossypium hirsutum]	-	-	-	-	-	-	-
GAUG00010642	ORTHOMCL13317	Gau	0.000154842	54.2309	354 L 0.984*;355 S 0.991**;	GAUG00010642	PREDICTED: dol-P-Man:Man(7)GlcNAc(2)-PP-Dol alpha-1,6-mannosyltransferase isoform X1 [Gossypium arboreum]	-	-	-	-	GO:0044425//membrane part;GO:0016020//membrane;GO:0043231//intracellular membrane-bounded organelle;GO:0043227//membrane-bounded organelle;GO:0005622//intracellular;GO:0005623//cell;GO:0044464//cell part;GO:0043226//organelle;GO:0043229//intracellular organelle;GO:0044424//intracellular part	GO:0016758//transferase activity, transferring hexosyl groups;GO:0003824//catalytic activity;GO:0000009//alpha-1,6-mannosyltransferase activity;GO:0016757//transferase activity, transferring glycosyl groups;GO:0000030//mannosyltransferase activity;GO:0016740//transferase activity	GO:0044710//single-organism metabolic process;GO:0044260//cellular macromolecule metabolic process;GO:1901137//carbohydrate derivative biosynthetic process;GO:0009059//macromolecule biosynthetic process;GO:0044267//cellular protein metabolic process;GO:0070085//glycosylation;GO:0043412//macromolecule modification;GO:0044237//cellular metabolic process;GO:0036211//protein modification process;GO:0…
GAUG00014250	ORTHOMCL13336	Gau	0	296.947	230 V 0.996**;233 L 0.996**;234 Y 0.996**;238 L 0.992**;239 L 0.999**;242 Q 0.978*;243 I 0.982*;244 P 0.980*;246 M 1.000**;248 Q 0.996**;249 I 0.958*;250 W 0.996**;253 R 0.969*;	GAUG00014250	PREDICTED: 2-alkenal reductase (NADP(+)-dependent)-like isoform X2 [Gossypium hirsutum]	-	-	-	-	-	-	-
GAUG00015572	ORTHOMCL13339	Gau	0	999	169 I 0.957*;173 G 0.967*;179 P 0.975*;183 I 0.957*;185 K 0.995**;187 L 0.992**;188 V 0.960*;189 L 0.996**;190 F 0.995**;191 N 0.954*;192 S 0.961*;194 L 0.993**;	GAUG00015572	PREDICTED: glucosidase 2 subunit beta-like isoform X1 [Gossypium hirsutum]	-	-	-	-	-	-	-
GAUG00016164	ORTHOMCL13343	Gau	0	999	1 A 1.000**;2 T 0.999**;3 A 0.999**;6 K 0.962*;7 A 0.952*;8 F 1.000**;9 S 0.999**;11 Q 1.000**;12 K 0.994**;13 S 1.000**;14 D 1.000**;15 W 1.000**;16 E 0.996**;17 P 0.962*;19 F 0.966*;23 S 0.997**;24 L 0.958*;28 S 0.999**;29 T 1.000**;30 M 0.999**;31 S 0.999**;33 E 0.999**;34 S 0.999**;35 I 0.999**;36 L 0.962*;37 L 0.976*;39 A 0.964*;40 V 0.994**;41 L 0.999**;42 S 0.999**;45 S 1.000**;47 C 0.982*…	GAUG00016164	PREDICTED: charged multivesicular body protein 7 [Gossypium hirsutum]	-	-	-	-	-	-	-
GAUG00016965	ORTHOMCL13347	Gau	0	999	196 R 0.999**;197 C 0.997**;198 S 0.998**;200 N 0.990*;202 I 0.990*;203 A 0.998**;204 Y 0.991**;205 R 0.988*;	GAUG00016965	PREDICTED: tRNA (guanine-N(7)-)-methyltransferase non-catalytic subunit wdr4 [Gossypium arboreum]	-	-	-	-	GO:0005622//intracellular;GO:0043229//intracellular organelle;GO:0005623//cell;GO:0044464//cell part;GO:0043226//organelle;GO:0043227//membrane-bounded organelle;GO:0043231//intracellular membrane-bounded organelle;GO:0044424//intracellular part	-	GO:0046483//heterocycle metabolic process;GO:0044281//small molecule metabolic process;GO:0042278//purine nucleoside metabolic process;GO:0044238//primary metabolic process;GO:0006396//RNA processing;GO:1901360//organic cyclic compound metabolic process;GO:0043170//macromolecule metabolic process;GO:0034660//ncRNA metabolic process;GO:0032259//methylation;GO:1901068//guanosine-containing compound…
GAUG00020804	ORTHOMCL13370	Gau	0	999	232 L 0.974*;236 T 0.968*;237 A 0.969*;239 G 0.951*;	GAUG00020804	PREDICTED: ycf3-interacting protein 1, chloroplastic-like [Gossypium hirsutum]	-	-	-	-	GO:0044446//intracellular organelle part;GO:0044434//chloroplast part;GO:0044422//organelle part;GO:0044444//cytoplasmic part;GO:0009536//plastid;GO:0009507//chloroplast;GO:0043227//membrane-bounded organelle;GO:0043226//organelle;GO:0005737//cytoplasm;GO:0005622//intracellular;GO:0044464//cell part;GO:0005623//cell;GO:0043229//intracellular organelle;GO:0043231//intracellular membrane-bounded or…	-	GO:0006979//response to oxidative stress;GO:0009628//response to abiotic stimulus;GO:0071822//protein complex subunit organization;GO:0065003//macromolecular complex assembly;GO:0006970//response to osmotic stress;GO:0006461//protein complex assembly;GO:0043933//macromolecular complex subunit organization;GO:0009657//plastid organization;GO:0022607//cellular component assembly;GO:0006972//hyperos…
GAUG00024120	ORTHOMCL13383	Gau	0	999	1 G 0.999**;3 R 0.998**;6 G 0.984*;8 A 0.999**;249 S 0.997**;250 Y 0.998**;252 E 0.992**;258 N 0.995**;260 R 0.999**;	GAUG00024120	tRNA pseudouridine(38/39) synthase [Gossypium arboreum]	-	-	-	-	-	GO:0005488//binding;GO:1901363//heterocyclic compound binding;GO:0016853//isomerase activity;GO:0016866//intramolecular transferase activity;GO:0003824//catalytic activity;GO:0003676//nucleic acid binding;GO:0097159//organic cyclic compound binding	GO:0006725//cellular aromatic compound metabolic process;GO:0006399//tRNA metabolic process;GO:0046483//heterocycle metabolic process;GO:0071704//organic substance metabolic process;GO:0008152//metabolic process;GO:0044237//cellular metabolic process;GO:0034660//ncRNA metabolic process;GO:0034641//cellular nitrogen compound metabolic process;GO:0016070//RNA metabolic process;GO:0006139//nucleobas…
GAUG00027381	ORTHOMCL13395	Gau	0	707.934	420 L 0.961*;422 N 0.999**;423 R 0.952*;424 T 0.996**;425 G 0.990*;426 E 0.999**;430 V 0.956*;431 A 0.991**;434 N 0.997**;438 P 0.990**;440 K 0.994**;442 Q 0.965*;	GAUG00027381	Alkaline phosphatase D [Gossypium arboreum]	-	-	-	-	-	-	-
GAUG00035975	ORTHOMCL13459	Gau	0	999	1 M 0.997**;3 E 0.978*;4 V 0.976*;5 A 1.000**;6 G 0.981*;7 E 1.000**;8 R 0.979*;9 G 0.999**;11 Y 0.998**;13 H 1.000**;14 G 0.997**;15 R 0.997**;16 G 0.992**;	GAUG00035975	Ankyrin repeat domain-containing protein 50 isoform 1 [Theobroma cacao]	-	-	-	-	-	-	-
GAUG00035981	ORTHOMCL13460	Gau	2.8e-08	999	293 F 0.999**;296 M 0.986*;	GAUG00035981	Glycosyl transferase, family 3 [Corchorus capsularis]	-	-	-	-	-	GO:0005488//binding;GO:0001871//pattern binding	-
GAUG00041433	ORTHOMCL13479	Gau	0	999	273 S 0.999**;274 H 1.000**;275 D 0.999**;331 T 0.995**;332 K 1.000**;334 K 1.000**;335 N 1.000**;336 A 0.999**;337 N 0.999**;338 K 1.000**;339 A 0.983*;340 G 0.988*;343 G 0.997**;344 S 0.990**;347 F 0.985*;348 F 0.998**;350 D 0.999**;351 L 0.998**;	GAUG00041433	PREDICTED: WD repeat-containing protein 55 homolog [Gossypium raimondii]	-	-	-	-	GO:0044424//intracellular part;GO:0005623//cell;GO:0005622//intracellular;GO:0044464//cell part	-	GO:0018130//heterocycle biosynthetic process;GO:0009799//specification of symmetry;GO:0034654//nucleobase-containing compound biosynthetic process;GO:0016043//cellular component organization;GO:0044249//cellular biosynthetic process;GO:0044707//single-multicellular organism process;GO:0007275//multicellular organism development;GO:0006725//cellular aromatic compound metabolic process;GO:1901566//…
GAUG00044448	ORTHOMCL13490	Gau	0	999	3 C 0.978*;5 T 0.989*;11 L 0.990*;16 N 0.999**;19 N 0.954*;20 N 0.985*;	GAUG00044448	PREDICTED: protein RKD5 [Gossypium raimondii]	-	-	-	-	GO:0044464//cell part;GO:0044444//cytoplasmic part;GO:0044424//intracellular part;GO:0005737//cytoplasm;GO:0005622//intracellular;GO:0005623//cell	GO:0019899//enzyme binding;GO:0031267//small GTPase binding;GO:0005488//binding;GO:0005515//protein binding;GO:0051020//GTPase binding;GO:0017016//Ras GTPase binding	GO:0071702//organic substance transport;GO:0018342//protein prenylation;GO:0008104//protein localization;GO:0008152//metabolic process;GO:0015031//protein transport;GO:0009987//cellular process;GO:0043412//macromolecule modification;GO:0044237//cellular metabolic process;GO:0006810//transport;GO:0051234//establishment of localization;GO:0019538//protein metabolic process;GO:0097354//prenylation;G…
GAUG00047131	ORTHOMCL13505	Gau	0	999	107 C 0.965*;108 M 0.993**;110 M 0.995**;112 T 0.952*;113 G 0.997**;115 S 0.990**;117 E 0.999**;120 E 0.997**;121 E 1.000**;122 F 0.978*;123 F 0.954*;124 V 0.985*;127 P 0.993**;128 T 0.996**;	GAUG00047131	Phosphoglycerate mutase family protein [Theobroma cacao]	-	-	-	-	-	-	-
GAUG00047229	ORTHOMCL13506	Gau	0	638.526	1 K 0.982*;2 A 0.993**;4 V 0.968*;5 D 0.999**;7 H 0.974*;9 S 0.997**;10 E 1.000**;12 I 0.979*;13 M 0.988*;14 D 0.999**;15 E 0.994**;16 I 0.998**;17 M 0.995**;19 A 0.993**;23 G 0.995**;24 S 0.990**;26 R 0.990*;27 K 0.982*;28 S 0.992**;29 S 0.950*;	GAUG00047229	PREDICTED: general transcription factor 3C polypeptide 3 isoform X1 [Gossypium raimondii]	-	-	-	-	-	-	GO:0090304//nucleic acid metabolic process;GO:0016070//RNA metabolic process;GO:0044237//cellular metabolic process;GO:0044238//primary metabolic process;GO:0034641//cellular nitrogen compound metabolic process;GO:0006725//cellular aromatic compound metabolic process;GO:0008152//metabolic process;GO:0043170//macromolecule metabolic process;GO:0006807//nitrogen compound metabolic process;GO:004648…
GAUG00047740	ORTHOMCL13514	Gau	0	738.005	28 K 0.970*;30 P 0.978*;33 N 0.972*;	GAUG00047740	PREDICTED: glucan endo-1,3-beta-glucosidase 1 [Gossypium raimondii]	-	-	-	-	-	-	-
GAUG00008048	ORTHOMCL13689	Gau	0	999	1 M 0.985*;2 D 0.992**;5 T 0.992**;9 D 0.998**;11 L 0.990*;12 C 0.959*;13 F 0.992**;15 F 0.999**;19 D 0.989*;20 C 0.993**;382 Y 0.991**;383 D 0.998**;384 E 0.999**;	GAUG00008048	PREDICTED: F-box/LRR-repeat protein 12-like [Gossypium hirsutum]	-	-	-	-	-	GO:0003824//catalytic activity	-
GAUG00037395	ORTHOMCL13708	Gau	0	403.502	1037 V 0.996**;1038 L 0.991**;1040 R 0.991**;1041 F 0.954*;1045 P 0.954*;1046 I 0.967*;1047 F 0.986*;1048 P 0.991**;1049 W 0.951*;1056 E 0.994**;	GAUG00037395	BnaC09g43470D [Brassica napus]	-	-	-	-	-	-	-
GAUG00047775	ORTHOMCL13711	Gau	0	509.599	161 R 0.999**;162 S 0.992**;164 S 0.986*;166 V 0.954*;167 H 0.989*;168 V 0.998**;172 Y 0.987*;173 F 0.996**;176 F 0.953*;177 T 0.990*;178 A 0.981*;	GAUG00047775	PREDICTED: WD repeat-containing protein 53 [Gossypium raimondii]	-	-	-	-	-	-	-
GAUG00004928	ORTHOMCL13724	Gau	0	999	1 F 0.985*;2 R 0.998**;3 G 0.992**;5 L 0.986*;8 S 0.989*;10 S 0.997**;11 E 0.991**;19 F 0.968*;20 L 0.984*;22 V 0.968*;24 R 0.994**;36 N 0.968*;41 C 0.992**;	GAUG00004928	PREDICTED: BTB/POZ domain-containing protein FBL11 isoform X1 [Gossypium raimondii]	-	-	-	-	-	GO:0003824//catalytic activity	-
GAUG00045230	ORTHOMCL13757	Gau	0.000216097	343.741	12 N 0.999**;50 D 0.986*;86 Q 0.985*;188 D 0.986*;191 I 0.962*;194 A 0.988*;	GAUG00045230	PREDICTED: outer envelope pore protein 24A, chloroplastic-like isoform X1 [Gossypium hirsutum]	-	-	-	-	-	-	-
GAUG00038493	ORTHOMCL13763	Gau	0	999	711 A 0.976*;712 L 0.994**;715 S 0.996**;719 R 0.955*;722 K 0.994**;723 Q 0.955*;727 M 0.997**;728 N 0.965*;	GAUG00038493	PREDICTED: GPI ethanolamine phosphate transferase 1 [Gossypium raimondii]	-	-	-	-	GO:0044422//organelle part;GO:0044424//intracellular part;GO:0043227//membrane-bounded organelle;GO:0005622//intracellular;GO:0016020//membrane;GO:0031090//organelle membrane;GO:0043231//intracellular membrane-bounded organelle;GO:0044464//cell part;GO:0043229//intracellular organelle;GO:0043226//organelle;GO:0005623//cell	GO:0016787//hydrolase activity;GO:0003824//catalytic activity;GO:0016788//hydrolase activity, acting on ester bonds	GO:0043412//macromolecule modification;GO:0043170//macromolecule metabolic process;GO:0034645//cellular macromolecule biosynthetic process;GO:0009058//biosynthetic process;GO:0008152//metabolic process;GO:0019538//protein metabolic process;GO:0044238//primary metabolic process;GO:0044260//cellular macromolecule metabolic process;GO:0042157//lipoprotein metabolic process;GO:0044249//cellular biosy…
GAUG00043389	ORTHOMCL13800	Gau	0	413.69	397 V 0.994**;398 T 0.998**;399 D 0.994**;403 I 0.991**;404 S 0.967*;405 A 0.990*;406 F 0.996**;408 N 0.993**;413 S 0.987*;414 C 0.965*;	GAUG00043389	PREDICTED: pentatricopeptide repeat-containing protein At3g21470 [Gossypium raimondii]	-	-	-	-	-	-	-
GAUG00036742	ORTHOMCL13812	Gau	5.24e-07	712.643	1 P 0.950*;	GAUG00036742	PREDICTED: probable inactive lysine-specific demethylase JMJ19 isoform X1 [Gossypium hirsutum]	-	-	-	-	-	-	GO:0009889//regulation of biosynthetic process;GO:0034645//cellular macromolecule biosynthetic process;GO:0060255//regulation of macromolecule metabolic process;GO:0005975//carbohydrate metabolic process;GO:0031323//regulation of cellular metabolic process;GO:0009987//cellular process;GO:0006355//regulation of transcription, DNA-templated;GO:2000112//regulation of cellular macromolecule biosynthe…
GAUG00021018	ORTHOMCL13861	Gau	0	966.92	217 G 0.990*;298 V 0.968*;301 H 0.961*;302 L 0.998**;306 V 0.977*;	GAUG00021018	PREDICTED: probable pinoresinol-lariciresinol reductase 3 [Gossypium arboreum]	-	-	-	-	-	GO:0016491//oxidoreductase activity;GO:0016627//oxidoreductase activity, acting on the CH-CH group of donors;GO:0003824//catalytic activity;GO:0016628//oxidoreductase activity, acting on the CH-CH group of donors, NAD or NADP as acceptor	GO:0008152//metabolic process;GO:0044710//single-organism metabolic process;GO:0044699//single-organism process
GAUG00010275	ORTHOMCL13862	Gau	1e-09	999	44 H 0.974*;	GAUG00010275	PREDICTED: protein PF14_0175-like [Gossypium raimondii]	-	-	-	-	-	-	-
GAUG00016646	ORTHOMCL13883	Gau	0	438.317	17 R 0.990*;122 Y 0.993**;125 E 0.999**;127 Q 0.992**;128 L 0.989*;132 L 0.975*;136 L 0.977*;137 M 0.999**;138 A 0.994**;	GAUG00016646	Phytoene desaturase 3 [Theobroma cacao]	-	-	-	-	-	-	GO:0044710//single-organism metabolic process;GO:0008152//metabolic process;GO:0044699//single-organism process
GAUG00019392	ORTHOMCL13937	Gau	0	999	630 E 0.998**;633 N 0.998**;634 S 0.998**;635 G 0.991**;	GAUG00019392	PREDICTED: pentatricopeptide repeat-containing protein At4g02750-like [Gossypium hirsutum]	-	-	-	-	-	-	-
GAUG00041976	ORTHOMCL13983	Gau	0	999	1 M 1.000**;2 S 0.997**;4 N 0.999**;6 C 0.997**;8 E 0.996**;9 E 1.000**;11 K 0.997**;13 L 0.968*;14 R 0.999**;293 T 0.998**;294 D 0.997**;297 F 0.997**;298 R 1.000**;301 L 0.997**;302 Q 0.999**;303 F 0.999**;305 Q 0.997**;306 I 0.982*;307 K 0.991**;	GAUG00041976	PREDICTED: subtilisin-like protease SBT3.18 [Gossypium hirsutum]	-	-	-	-	-	-	-
GAUG00003734	ORTHOMCL14015	Gau	1.13e-05	961.193	630 V 0.971*;631 N 0.974*;	GAUG00003734	PREDICTED: zinc finger MYND domain-containing protein 15-like [Gossypium hirsutum]	-	-	-	-	-	GO:0005488//binding;GO:0043169//cation binding;GO:0043167//ion binding	-
GAUG00003813	ORTHOMCL14016	Gau	0.000143733	999	1 G 0.975*;	GAUG00003813	PREDICTED: transcriptional corepressor LEUNIG-like isoform X1 [Gossypium raimondii]	-	-	-	-	-	-	-
GAUG00004269	ORTHOMCL14018	Gau	4.7e-08	374.384	486 C 0.954*;488 S 0.974*;	GAUG00004269	PREDICTED: two-component response regulator-like APRR3 [Gossypium arboreum]	-	-	-	-	-	-	-
GAUG00009595	ORTHOMCL14040	Gau	7.37e-06	999	167 R 0.993**;	GAUG00009595	PREDICTED: chaperone protein dnaJ 72 isoform X3 [Gossypium raimondii]	-	-	-	-	-	-	-
GAUG00012845	ORTHOMCL14059	Gau	0	322.539	202 N 0.999**;205 Y 0.989*;207 V 0.992**;209 W 0.991**;214 I 0.996**;215 H 0.995**;218 K 0.995**;220 N 0.989*;221 S 0.995**;222 W 0.998**;224 G 0.996**;226 H 0.991**;229 Y 0.993**;231 T 0.991**;232 H 0.992**;	GAUG00012845	Mitochondrial substrate carrier family protein ucpB [Gossypium arboreum]	-	-	-	-	GO:0031224//intrinsic component of membrane;GO:0016020//membrane;GO:0044425//membrane part	-	-
GAUG00013928	ORTHOMCL14065	Gau	0.00619899	50.7744	1 Q 0.973*;	GAUG00013928	kinesin-like protein [Medicago truncatula]	-	-	-	-	-	-	-
GAUG00018607	ORTHOMCL14088	Gau	0	999	369 K 0.954*;370 I 0.969*;371 G 0.991**;372 N 0.993**;376 C 0.994**;377 R 0.991**;378 S 0.993**;382 K 0.992**;383 L 0.994**;385 S 0.999**;386 S 0.992**;388 S 0.991**;390 G 0.994**;391 T 0.994**;394 R 0.970*;395 Q 0.961*;396 S 0.997**;398 Y 0.998**;399 T 0.984*;	GAUG00018607	PREDICTED: protein GAMETE EXPRESSED 3-like [Gossypium hirsutum]	-	-	-	-	GO:0016020//membrane;GO:0044425//membrane part;GO:0031224//intrinsic component of membrane	-	GO:0042221//response to chemical;GO:0009605//response to external stimulus;GO:0044767//single-organism developmental process;GO:0006935//chemotaxis;GO:0050896//response to stimulus;GO:0050918//positive chemotaxis;GO:0044699//single-organism process;GO:0042330//taxis;GO:0032502//developmental process;GO:0040011//locomotion
GAUG00020229	ORTHOMCL14095	Gau	0	999	642 K 0.968*;643 N 0.963*;655 K 0.972*;659 R 0.969*;664 V 0.965*;668 R 0.960*;672 R 0.972*;683 C 0.970*;	GAUG00020229	pentatricopeptide repeat-containing family protein [Populus trichocarpa]	-	-	-	-	-	-	-
GAUG00024837	ORTHOMCL14122	Gau	0	999	4 Y 0.993**;5 F 0.967*;6 T 0.995**;8 H 0.981*;13 F 0.974*;14 P 0.982*;17 F 0.997**;20 R 0.960*;	GAUG00024837	PREDICTED: pentatricopeptide repeat-containing protein At5g14770, mitochondrial-like [Gossypium arboreum]	-	-	-	-	-	-	-
GAUG00026109	ORTHOMCL14126	Gau	0	999	14 T 0.960*;55 I 0.981*;56 L 0.957*;57 Q 0.962*;58 Q 0.996**;59 P 0.960*;60 L 0.954*;61 Y 0.959*;62 I 0.959*;63 D 1.000**;64 L 0.998**;65 S 0.996**;66 P 0.958*;67 D 0.999**;68 W 1.000**;69 M 0.996**;71 R 0.998**;72 P 0.995**;73 T 0.957*;74 M 0.998**;75 W 0.999**;76 I 0.976*;77 R 0.996**;78 R 0.998**;79 Y 0.999**;80 R 0.959*;81 V 1.000**;82 Q 1.000**;83 F 0.998**;84 S 1.000**;85 C 0.999**;86 N 0.9…	GAUG00026109	PREDICTED: WAT1-related protein At5g40240-like [Gossypium hirsutum]	-	-	-	-	-	-	-
GAUG00028274	ORTHOMCL14138	Gau	0.000146127	999	377 V 0.975*;	GAUG00028274	virus resistant/susceptible lipocalin [Solanum lycopersicum]	-	-	-	-	GO:0044464//cell part;GO:0005622//intracellular;GO:0044424//intracellular part;GO:0043226//organelle;GO:0005737//cytoplasm;GO:0043229//intracellular organelle;GO:0044444//cytoplasmic part;GO:0043231//intracellular membrane-bounded organelle;GO:0009536//plastid;GO:0043227//membrane-bounded organelle;GO:0005623//cell	-	-
GAUG00033454	ORTHOMCL14163	Gau	0	999	378 R 0.996**;380 F 0.973*;385 I 0.994**;388 L 0.973*;391 P 0.977*;392 Q 0.995**;	GAUG00033454	PREDICTED: proteasome-associated protein ECM29 homolog isoform X1 [Gossypium raimondii]	-	-	-	-	-	-	-
GAUG00038432	ORTHOMCL14180	Gau	0	999	293 A 0.999**;295 P 0.995**;296 L 0.993**;299 N 0.997**;300 S 0.979*;301 C 0.998**;302 G 0.997**;	GAUG00038432	PREDICTED: deoxyhypusine hydroxylase-like [Gossypium hirsutum]	-	-	-	-	-	GO:0005488//binding;GO:0043169//cation binding;GO:0043167//ion binding;GO:0016491//oxidoreductase activity;GO:0004497//monooxygenase activity;GO:0003824//catalytic activity	GO:0043412//macromolecule modification;GO:0008152//metabolic process;GO:0044710//single-organism metabolic process;GO:0043170//macromolecule metabolic process;GO:0006464//cellular protein modification process;GO:0018193//peptidyl-amino acid modification;GO:0044267//cellular protein metabolic process;GO:0071704//organic substance metabolic process;GO:0036211//protein modification process;GO:004423…
GAUG00039151	ORTHOMCL14186	Gau	0.00829154	40.2862	38 N 0.999**;	GAUG00039151	PREDICTED: pentatricopeptide repeat-containing protein At1g11900 isoform X1 [Gossypium raimondii]	-	-	-	-	-	-	-
GAUG00041334	ORTHOMCL14195	Gau	0	999	530 E 0.991**;532 T 0.986*;	GAUG00041334	PREDICTED: MACPF domain-containing protein At4g24290-like isoform X2 [Gossypium hirsutum]	-	-	-	-	-	-	-
GAUG00047214	ORTHOMCL14222	Gau	0	178.831	279 D 0.956*;283 Q 0.994**;284 K 0.954*;286 A 0.999**;287 C 0.998**;288 I 0.989*;	GAUG00047214	PREDICTED: phosphoglycerate mutase-like protein AT74H [Gossypium hirsutum]	-	-	-	-	-	-	-
GAUG00047476	ORTHOMCL14223	Gau	0	999	598 H 0.972*;599 I 0.993**;601 D 0.971*;602 T 0.969*;603 Y 0.968*;604 M 0.989*;605 E 0.978*;606 E 0.999**;607 L 0.998**;613 S 0.992**;614 L 0.993**;615 E 0.973*;617 E 0.992**;618 M 0.989*;619 R 0.989*;620 N 0.992**;624 T 0.975*;625 N 0.978*;626 F 0.999**;	GAUG00047476	PREDICTED: pentatricopeptide repeat-containing protein At2g36980, mitochondrial [Gossypium arboreum]	-	-	-	-	-	-	-
GAUG00044222	ORTHOMCL14352	Gau	0.000109841	122.658	1 E 0.991**;21 I 0.966*;25 L 0.989*;	GAUG00044222	E3 ubiquitin-protein ligase FANCL [Gossypium arboreum]	-	-	-	-	GO:0043234//protein complex;GO:0032991//macromolecular complex	GO:0043169//cation binding;GO:0043167//ion binding;GO:0046872//metal ion binding;GO:0046914//transition metal ion binding;GO:0005488//binding	GO:0036211//protein modification process;GO:0044237//cellular metabolic process;GO:0071704//organic substance metabolic process;GO:0090304//nucleic acid metabolic process;GO:0044260//cellular macromolecule metabolic process;GO:0070647//protein modification by small protein conjugation or removal;GO:0043170//macromolecule metabolic process;GO:0009987//cellular process;GO:0006725//cellular aromatic…
GAUG00031928	ORTHOMCL14363	Gau	0	999	2 N 0.987*;3 K 0.994**;5 I 0.993**;6 L 0.983*;7 S 1.000**;8 L 0.984*;9 P 0.997**;11 F 0.997**;16 L 0.999**;17 F 0.951*;18 P 0.991**;20 L 0.999**;21 Y 0.997**;22 S 0.998**;23 G 0.999**;25 S 0.999**;26 L 0.987*;27 K 0.997**;	GAUG00031928	PREDICTED: glucan endo-1,3-beta-glucosidase 13-like [Gossypium raimondii]	-	-	-	-	-	-	-
GAUG00013696	ORTHOMCL14372	Gau	0.000767789	52.3014	802 D 0.950*;	GAUG00013696	PREDICTED: pentatricopeptide repeat-containing protein At2g33680-like [Gossypium raimondii]	-	-	-	-	-	-	-
GAUG00017413	ORTHOMCL14400	Gau	1.15e-07	597.312	196 P 0.951*;198 C 0.952*;	GAUG00017413	Zinc finger 19 [Gossypium arboreum]	-	-	-	-	-	-	-
GAUG00047785	ORTHOMCL14409	Gau	0	999	424 H 0.993**;425 L 0.992**;501 N 0.999**;502 V 0.999**;505 I 0.952*;506 L 0.957*;507 C 0.974*;510 I 0.981*;511 M 0.995**;514 I 0.985*;515 F 0.996**;516 C 0.974*;520 S 0.993**;521 A 0.993**;523 I 0.954*;526 P 0.998**;528 Y 0.993**;529 A 0.994**;530 V 0.999**;531 P 0.992**;	GAUG00047785	PREDICTED: sodium-dependent phosphate transporter 1-like isoform X1 [Gossypium raimondii]	-	-	-	-	-	-	GO:0015698//inorganic anion transport;GO:0006820//anion transport;GO:0051179//localization;GO:0044765//single-organism transport;GO:0009987//cellular process;GO:0006811//ion transport;GO:0044763//single-organism cellular process;GO:1902578//single-organism localization;GO:0051234//establishment of localization;GO:0006810//transport;GO:0044699//single-organism process
GAUG00025003	ORTHOMCL14422	Gau	9.16e-05	96.4569	187 F 0.962*;188 L 0.974*;191 F 0.959*;	GAUG00025003	hypothetical protein B456_002G235600 [Gossypium raimondii]	-	-	-	-	-	-	-
GAUG00004578	ORTHOMCL14469	Gau	0	999	241 Q 0.998**;245 S 0.996**;247 W 0.981*;250 A 0.962*;251 P 0.964*;253 S 0.998**;254 M 0.980*;255 N 0.967*;256 H 0.986*;258 L 0.989*;260 S 0.987*;263 G 0.989*;264 S 0.963*;266 G 0.995**;268 P 0.984*;	GAUG00004578	PREDICTED: topless-related protein 1-like isoform X1 [Gossypium raimondii]	-	-	-	-	-	-	-
GAUG00049683	ORTHOMCL14490	Gau	0	999	1 E 0.978*;2 L 0.976*;3 Q 0.996**;8 K 0.995**;9 S 0.978*;14 P 0.968*;16 T 0.976*;	GAUG00049683	Zinc finger, CCHC-type, partial [Corchorus capsularis]	-	-	-	-	-	-	-
GAUG00003680	ORTHOMCL14541	Gau	0	999	137 H 0.994**;141 L 0.999**;143 H 0.994**;144 H 0.994**;145 Q 0.995**;146 I 0.996**;148 S 0.967*;150 C 0.999**;153 L 0.985*;155 E 0.989*;156 W 0.979*;157 L 0.994**;158 K 0.969*;159 T 0.995**;160 W 0.996**;161 K 0.994**;162 L 0.990**;163 C 0.997**;169 A 0.992**;171 L 0.995**;172 S 0.996**;173 T 0.995**;174 M 0.986*;	GAUG00003680	PREDICTED: probable serine/threonine-protein kinase DDB_G0267514 isoform X1 [Gossypium raimondii]	-	-	-	-	-	GO:0001882//nucleoside binding;GO:0016773//phosphotransferase activity, alcohol group as acceptor;GO:0016301//kinase activity;GO:0097159//organic cyclic compound binding;GO:0005488//binding;GO:0003824//catalytic activity;GO:0043167//ion binding;GO:0043177//organic acid binding;GO:1901363//heterocyclic compound binding;GO:0016772//transferase activity, transferring phosphorus-containing groups;GO:…	GO:0044237//cellular metabolic process;GO:0006464//cellular protein modification process;GO:0044238//primary metabolic process;GO:0044267//cellular protein metabolic process;GO:0043412//macromolecule modification;GO:0006468//protein phosphorylation;GO:0009987//cellular process;GO:0006793//phosphorus metabolic process;GO:0019538//protein metabolic process;GO:0008152//metabolic process;GO:0036211//…
GAUG00016043	ORTHOMCL14551	Gau	0	999	300 R 0.999**;301 S 0.998**;304 Y 0.985*;305 P 0.991**;306 E 0.993**;	GAUG00016043	PREDICTED: serine/threonine-protein kinase STY8-like isoform X1 [Gossypium arboreum]	-	-	-	-	GO:0044425//membrane part;GO:0031224//intrinsic component of membrane;GO:0016020//membrane	GO:0004672//protein kinase activity;GO:0036094//small molecule binding;GO:0001883//purine nucleoside binding;GO:0032550//purine ribonucleoside binding;GO:1901363//heterocyclic compound binding;GO:0005488//binding;GO:0016301//kinase activity;GO:0016772//transferase activity, transferring phosphorus-containing groups;GO:0001882//nucleoside binding;GO:0097367//carbohydrate derivative binding;GO:0016…	GO:0043170//macromolecule metabolic process;GO:0010646//regulation of cell communication;GO:0050794//regulation of cellular process;GO:0044238//primary metabolic process;GO:0006796//phosphate-containing compound metabolic process;GO:0008152//metabolic process;GO:0044237//cellular metabolic process;GO:0044267//cellular protein metabolic process;GO:0019538//protein metabolic process;GO:0044260//cel…
GAUG00003580	ORTHOMCL14554	Gau	0	999	65 K 0.999**;66 K 0.999**;69 R 0.958*;70 W 0.999**;72 L 0.994**;73 S 0.974*;74 Y 0.990**;76 S 0.988*;78 N 0.992**;79 S 0.984*;80 T 0.992**;81 Q 0.988*;84 N 0.990*;85 V 0.990**;945 P 0.985*;947 Q 0.952*;949 L 0.994**;951 T 0.998**;	GAUG00003580	PREDICTED: probable serine/threonine protein kinase IRE4 isoform X1 [Gossypium raimondii]	-	-	-	-	-	GO:0004672//protein kinase activity;GO:0016301//kinase activity;GO:1901363//heterocyclic compound binding;GO:0016740//transferase activity;GO:0097367//carbohydrate derivative binding;GO:0001882//nucleoside binding;GO:0005488//binding;GO:0097159//organic cyclic compound binding;GO:0001883//purine nucleoside binding;GO:0003824//catalytic activity;GO:0032550//purine ribonucleoside binding;GO:0016773…	GO:0036211//protein modification process;GO:0019538//protein metabolic process;GO:0044267//cellular protein metabolic process;GO:0071704//organic substance metabolic process;GO:0008152//metabolic process;GO:0043412//macromolecule modification;GO:0006796//phosphate-containing compound metabolic process;GO:0009987//cellular process;GO:0006464//cellular protein modification process;GO:0044238//prima…
GAUG00002531	ORTHOMCL14558	Gau	8.38e-06	999	98 F 0.959*;	GAUG00002531	PREDICTED: root meristem growth factor 3 [Theobroma cacao]	-	-	-	-	-	-	-
GAUG00038109	ORTHOMCL14587	Gau	0	999	312 R 0.990**;313 D 0.982*;315 G 0.958*;318 M 0.965*;320 T 0.992**;321 F 0.985*;323 F 0.998**;324 E 0.996**;325 E 0.996**;328 D 0.977*;330 Y 0.972*;332 R 0.965*;333 Q 0.995**;334 E 0.996**;	GAUG00038109	PREDICTED: Fanconi anemia group D2 protein homolog [Gossypium raimondii]	-	-	-	-	GO:0044464//cell part;GO:0044424//intracellular part;GO:0043227//membrane-bounded organelle;GO:0005623//cell;GO:0043229//intracellular organelle;GO:0043231//intracellular membrane-bounded organelle;GO:0044444//cytoplasmic part;GO:0043226//organelle;GO:0005622//intracellular;GO:0005737//cytoplasm;GO:0009536//plastid	-	GO:0007059//chromosome segregation;GO:0008152//metabolic process;GO:0006807//nitrogen compound metabolic process;GO:0065008//regulation of biological quality;GO:0016043//cellular component organization;GO:0006259//DNA metabolic process;GO:0046483//heterocycle metabolic process;GO:0044699//single-organism process;GO:0050794//regulation of cellular process;GO:0032200//telomere organization;GO:00447…
GAUG00004459	ORTHOMCL14651	Gau	0	999	8 A 0.998**;9 W 0.990**;10 N 0.999**;11 R 0.959*;13 I 0.976*;	GAUG00004459	PREDICTED: L10-interacting MYB domain-containing protein-like isoform X2 [Lupinus angustifolius]	-	-	-	-	-	-	-
GAUG00013905	ORTHOMCL14699	Gau	0.000146463	22.0792	46 E 0.994**;	GAUG00013905	PREDICTED: probable disease resistance protein At5g45490 [Gossypium arboreum]	-	-	-	-	-	-	-
GAUG00031444	ORTHOMCL14761	Gau	5.36e-05	111.576	1 L 0.968*;2 F 0.999**;	GAUG00031444	PREDICTED: TPD1 protein homolog 1-like isoform X2 [Gossypium raimondii]	-	-	-	-	-	-	-
GAUG00035342	ORTHOMCL14774	Gau	0	999	543 G 0.997**;548 Q 0.988*;549 K 0.981*;551 L 0.999**;553 W 0.999**;554 G 0.999**;1142 G 0.987*;1143 I 0.998**;1145 Y 0.999**;1146 T 1.000**;1150 S 0.997**;1152 F 0.992**;1154 I 0.997**;1159 I 0.997**;1163 M 0.991**;1166 S 1.000**;1167 Q 1.000**;1168 T 0.999**;1170 L 1.000**;1171 E 1.000**;1174 E 0.998**;1175 T 0.997**;1176 V 0.999**;1178 Q 1.000**;1180 V 0.999**;1184 F 1.000**;1185 T 0.997**;118…	GAUG00035342	PREDICTED: ABC transporter G family member 38 [Gossypium raimondii]	-	-	-	-	-	GO:0016817//hydrolase activity, acting on acid anhydrides;GO:0032549//ribonucleoside binding;GO:0097367//carbohydrate derivative binding;GO:0036094//small molecule binding;GO:0097159//organic cyclic compound binding;GO:0032550//purine ribonucleoside binding;GO:0017111//nucleoside-triphosphatase activity;GO:0001883//purine nucleoside binding;GO:0001882//nucleoside binding;GO:0016787//hydrolase act…	-
GAUG00041918	ORTHOMCL14800	Gau	0	999	119 K 0.991**;121 K 0.966*;124 L 0.964*;127 N 0.976*;	GAUG00041918	PREDICTED: myb-related protein B-like [Gossypium raimondii]	-	-	-	-	-	-	-
GAUG00048464	ORTHOMCL14834	Gau	6.3e-05	999	1 M 0.956*;3 S 0.953*;	GAUG00048464	Pectinesterase, catalytic [Corchorus capsularis]	-	-	-	-	-	GO:0003824//catalytic activity;GO:0016787//hydrolase activity;GO:0016788//hydrolase activity, acting on ester bonds	GO:0008152//metabolic process
GAUG00004882	ORTHOMCL15213	Gau	3.46e-06	157.578	194 V 0.991**;197 D 0.989*;199 N 0.986*;	GAUG00004882	PREDICTED: transcription factor-like protein DPA isoform X2 [Gossypium raimondii]	-	-	-	-	GO:0044424//intracellular part;GO:0044464//cell part;GO:0005623//cell;GO:0005622//intracellular	-	GO:0006139//nucleobase-containing compound metabolic process;GO:0050794//regulation of cellular process;GO:0007049//cell cycle;GO:0050789//regulation of biological process;GO:0009058//biosynthetic process;GO:0034645//cellular macromolecule biosynthetic process;GO:0044237//cellular metabolic process;GO:0071704//organic substance metabolic process;GO:0009059//macromolecule biosynthetic process;GO:0…
GAUG00005364	ORTHOMCL15214	Gau	8.73e-05	119.96	57 G 0.994**;58 N 0.985*;	GAUG00005364	PREDICTED: cell wall / vacuolar inhibitor of fructosidase 2-like [Gossypium raimondii]	-	-	-	-	-	-	-
GAUG00006959	ORTHOMCL15223	Gau	1.1e-08	191.74	291 Q 0.973*;293 E 0.992**;295 K 0.978*;	GAUG00006959	MADS-box transcription factor 7 [Gossypium arboreum]	-	-	-	-	-	-	-
GAUG00007422	ORTHOMCL15224	Gau	0	341.866	368 L 0.994**;378 A 0.991**;383 Q 0.998**;384 L 0.997**;	GAUG00007422	PREDICTED: patatin-like protein 5 isoform X1 [Gossypium hirsutum]	-	-	-	-	-	GO:0003824//catalytic activity	GO:0071704//organic substance metabolic process;GO:0008152//metabolic process;GO:0006629//lipid metabolic process;GO:0044710//single-organism metabolic process;GO:0044699//single-organism process;GO:0044238//primary metabolic process
GAUG00007516	ORTHOMCL15225	Gau	5.3e-08	999	84 G 0.984*;87 Q 0.980*;	GAUG00007516	PREDICTED: B3 domain-containing transcription factor VRN1-like isoform X2 [Gossypium hirsutum]	-	-	-	-	-	-	-
GAUG00008056	ORTHOMCL15228	Gau	0	999	2 S 0.999**;3 T 0.986*;4 S 1.000**;5 V 0.993**;6 S 1.000**;7 F 0.998**;336 V 1.000**;341 T 1.000**;342 Q 0.983*;343 Q 0.951*;345 I 0.993**;346 A 1.000**;347 S 0.999**;349 I 1.000**;350 R 0.994**;351 H 1.000**;352 F 0.998**;353 Q 0.998**;358 N 0.998**;359 Y 0.998**;361 S 1.000**;362 K 0.998**;364 L 0.999**;366 N 1.000**;368 C 1.000**;369 L 1.000**;	GAUG00008056	Protein kinase US3 [Gossypium arboreum]	-	-	-	-	-	-	-
GAUG00008611	ORTHOMCL15230	Gau	0	999	1 M 0.998**;2 G 0.998**;3 N 0.994**;4 L 0.959*;7 W 0.999**;8 L 0.965*;10 T 0.999**;12 F 0.992**;15 I 0.990**;16 T 0.998**;17 L 0.999**;18 L 0.997**;20 I 0.953*;21 I 0.986*;22 S 0.999**;123 T 0.999**;124 V 0.986*;125 G 0.998**;126 N 0.996**;127 D 0.999**;128 D 1.000**;129 Y 0.979*;	GAUG00008611	PREDICTED: protein cornichon homolog 4-like isoform X1 [Gossypium raimondii]	-	-	-	-	-	-	GO:0044700//single organism signaling;GO:0050789//regulation of biological process;GO:0051716//cellular response to stimulus;GO:0050794//regulation of cellular process;GO:0044763//single-organism cellular process;GO:0065007//biological regulation;GO:0007165//signal transduction;GO:0023052//signaling;GO:0009987//cellular process;GO:0007154//cell communication;GO:0050896//response to stimulus;GO:00…
GAUG00008799	ORTHOMCL15232	Gau	0	999	224 R 0.997**;225 R 0.974*;226 S 0.977*;228 R 0.953*;	GAUG00008799	PREDICTED: uncharacterized protein LOC107923965 [Gossypium hirsutum]	-	-	-	-	-	-	-
GAUG00009273	ORTHOMCL15236	Gau	0	999	170 W 0.991**;173 A 0.999**;174 G 0.990**;178 L 1.000**;179 S 0.998**;180 W 0.995**;182 M 0.999**;183 S 0.999**;184 G 0.999**;185 K 1.000**;187 R 0.997**;188 V 0.989*;189 F 0.992**;190 D 0.994**;191 R 0.971*;192 K 0.999**;195 V 0.987*;196 V 0.994**;197 F 0.990*;200 V 0.989*;206 V 0.982*;208 R 0.994**;209 V 0.955*;210 D 0.997**;211 D 0.997**;212 Y 0.996**;213 W 0.995**;216 W 0.995**;219 V 0.996**;…	GAUG00009273	PREDICTED: lipid phosphate phosphatase 2-like [Gossypium hirsutum]	-	-	-	-	-	-	-
GAUG00009359	ORTHOMCL15238	Gau	0	999	572 L 0.998**;573 T 0.995**;575 S 0.996**;576 C 0.985*;577 K 0.990**;	GAUG00009359	PREDICTED: pentatricopeptide repeat-containing protein At5g25630 [Gossypium arboreum]	-	-	-	-	-	-	-
GAUG00010298	ORTHOMCL15249	Gau	4.38e-07	999	92 I 0.984*;94 S 0.994**;95 V 0.988*;99 K 0.970*;106 T 0.962*;	GAUG00010298	PREDICTED: zinc finger protein 281-like [Citrus sinensis]	-	-	-	-	-	-	-
GAUG00011741	ORTHOMCL15256	Gau	0	999	5 F 0.977*;7 N 0.982*;8 H 0.975*;9 K 0.998**;12 R 0.972*;	GAUG00011741	Pyruvate kinase [Gossypium arboreum]	-	-	-	-	GO:0043229//intracellular organelle;GO:0044444//cytoplasmic part;GO:0009536//plastid;GO:0005623//cell;GO:0044424//intracellular part;GO:0005737//cytoplasm;GO:0044446//intracellular organelle part;GO:0009532//plastid stroma;GO:0043231//intracellular membrane-bounded organelle;GO:0044464//cell part;GO:0043227//membrane-bounded organelle;GO:0044435//plastid part;GO:0005622//intracellular;GO:0044422/…	GO:0097367//carbohydrate derivative binding;GO:0001883//purine nucleoside binding;GO:0043169//cation binding;GO:0032549//ribonucleoside binding;GO:0005488//binding;GO:0003824//catalytic activity;GO:0001882//nucleoside binding;GO:0032550//purine ribonucleoside binding;GO:0097159//organic cyclic compound binding;GO:0031420//alkali metal ion binding;GO:1901363//heterocyclic compound binding;GO:00167…	GO:0071704//organic substance metabolic process;GO:0006082//organic acid metabolic process;GO:0043436//oxoacid metabolic process;GO:0044763//single-organism cellular process;GO:0006090//pyruvate metabolic process;GO:0006793//phosphorus metabolic process;GO:0044699//single-organism process;GO:0006796//phosphate-containing compound metabolic process;GO:0008152//metabolic process;GO:0032787//monocar…
GAUG00013187	ORTHOMCL15267	Gau	0	999	257 V 0.998**;259 K 0.984*;260 E 0.985*;261 R 0.986*;263 G 0.987*;265 R 1.000**;266 S 1.000**;267 Y 1.000**;269 D 1.000**;270 L 0.986*;271 D 1.000**;273 Q 1.000**;275 S 1.000**;276 S 1.000**;277 I 0.986*;278 N 1.000**;279 Y 0.995**;280 R 0.999**;281 D 0.998**;282 A 1.000**;283 W 0.999**;284 I 0.999**;285 L 0.999**;287 H 0.984*;288 S 0.996**;289 G 0.985*;290 R 0.996**;292 Y 1.000**;293 S 1.000**;2…	GAUG00013187	PREDICTED: probable sugar phosphate/phosphate translocator At3g11320 [Gossypium raimondii]	-	-	-	-	GO:0044425//membrane part;GO:0031224//intrinsic component of membrane;GO:0016020//membrane	-	-
GAUG00016269	ORTHOMCL15279	Gau	0	999	352 S 0.978*;353 N 0.982*;452 D 0.974*;	GAUG00016269	PREDICTED: proline-rich receptor-like protein kinase PERK13 [Gossypium arboreum]	-	-	-	-	-	GO:0004672//protein kinase activity;GO:0001883//purine nucleoside binding;GO:1901363//heterocyclic compound binding;GO:0016301//kinase activity;GO:0016772//transferase activity, transferring phosphorus-containing groups;GO:0036094//small molecule binding;GO:0097159//organic cyclic compound binding;GO:0003824//catalytic activity;GO:0032549//ribonucleoside binding;GO:0097367//carbohydrate derivativ…	GO:0006793//phosphorus metabolic process;GO:0043170//macromolecule metabolic process;GO:0019538//protein metabolic process;GO:0036211//protein modification process;GO:0071704//organic substance metabolic process;GO:0044238//primary metabolic process;GO:0044237//cellular metabolic process;GO:0044260//cellular macromolecule metabolic process;GO:0043412//macromolecule modification;GO:0009987//cellul…
GAUG00016405	ORTHOMCL15280	Gau	0	999	126 T 0.997**;127 T 0.998**;132 K 0.996**;134 T 0.999**;135 Q 0.996**;137 L 0.999**;138 L 0.996**;140 R 0.969*;142 R 0.988*;144 S 0.998**;146 L 0.984*;148 Q 0.998**;150 K 0.997**;151 S 0.983*;152 Q 0.972*;155 W 0.996**;156 G 0.998**;158 S 0.968*;159 A 0.997**;160 Q 0.989*;162 F 0.997**;165 I 0.995**;166 L 0.956*;167 F 0.995**;168 L 0.999**;	GAUG00016405	PREDICTED: GDSL esterase/lipase 6 [Gossypium arboreum]	-	-	-	-	-	GO:0016787//hydrolase activity;GO:0016788//hydrolase activity, acting on ester bonds;GO:0003824//catalytic activity	GO:0008152//metabolic process;GO:0044710//single-organism metabolic process;GO:0044238//primary metabolic process;GO:0071704//organic substance metabolic process;GO:0006629//lipid metabolic process;GO:0044699//single-organism process
GAUG00020866	ORTHOMCL15314	Gau	0.00205853	334.846	77 I 0.992**;80 Q 0.989*;	GAUG00020866	PREDICTED: BURP domain protein USPL1-like [Gossypium hirsutum]	-	-	-	-	-	-	-
GAUG00024041	ORTHOMCL15327	Gau	7e-09	51.6791	84 S 0.995**;85 L 0.994**;90 D 0.996**;92 G 0.994**;95 T 0.996**;207 A 0.953*;	GAUG00024041	PREDICTED: carboxyvinyl-carboxyphosphonate phosphorylmutase, chloroplastic [Gossypium arboreum]	-	-	-	-	GO:0044446//intracellular organelle part;GO:0044424//intracellular part;GO:0005622//intracellular;GO:0043229//intracellular organelle;GO:0043231//intracellular membrane-bounded organelle;GO:0044435//plastid part;GO:0044464//cell part;GO:0043226//organelle;GO:0043227//membrane-bounded organelle;GO:0005623//cell;GO:0009536//plastid;GO:0009532//plastid stroma;GO:0044444//cytoplasmic part;GO:0044422/…	GO:0016740//transferase activity;GO:0003824//catalytic activity;GO:0016780//phosphotransferase activity, for other substituted phosphate groups;GO:0016772//transferase activity, transferring phosphorus-containing groups	-
GAUG00025222	ORTHOMCL15342	Gau	0	635.64	1 C 0.998**;6 T 0.976*;7 R 0.991**;10 C 0.988*;	GAUG00025222	PREDICTED: MACPF domain-containing protein At4g24290-like isoform X2 [Gossypium arboreum]	-	-	-	-	-	-	-
GAUG00028133	ORTHOMCL15352	Gau	0.00433577	902.536	71 G 0.966*;121 V 0.981*;209 H 0.966*;279 N 0.966*;	GAUG00028133	PREDICTED: DUF724 domain-containing protein 3 [Gossypium arboreum]	-	-	-	-	-	-	-
GAUG00029254	ORTHOMCL15365	Gau	0	208.814	151 Q 0.999**;152 F 0.980*;153 P 0.973*;155 L 0.997**;156 L 0.987*;157 V 0.984*;158 M 1.000**;160 N 0.955*;161 S 0.957*;162 T 0.979*;	GAUG00029254	Ankyrin repeat-containing-like protein [Theobroma cacao]	-	-	-	-	-	-	-
GAUG00029916	ORTHOMCL15369	Gau	0	780.444	3 Q 0.956*;8 E 0.959*;15 P 0.984*;	GAUG00029916	PREDICTED: protein TOPLESS-like isoform X1 [Gossypium arboreum]	-	-	-	-	-	-	-
GAUG00031873	ORTHOMCL15376	Gau	0	999	1 M 0.999**;5 F 0.995**;	GAUG00031873	PREDICTED: coatomer subunit zeta-2-like [Gossypium hirsutum]	-	-	-	-	-	-	-
GAUG00032516	ORTHOMCL15383	Gau	0	999	426 L 0.969*;427 W 0.999**;429 W 0.989*;430 Y 0.994**;431 R 0.996**;432 N 0.998**;433 Q 0.999**;434 D 0.996**;436 Y 0.994**;440 D 0.958*;441 V 0.961*;442 I 0.998**;445 V 0.995**;	GAUG00032516	Purple acid phosphatase 15 -like protein [Gossypium arboreum]	-	-	-	-	-	GO:0043167//ion binding;GO:0005488//binding;GO:0003824//catalytic activity;GO:0043169//cation binding	GO:0008152//metabolic process;GO:0044237//cellular metabolic process;GO:0009987//cellular process;GO:0006796//phosphate-containing compound metabolic process;GO:0006793//phosphorus metabolic process
GAUG00032984	ORTHOMCL15388	Gau	0	999	3 S 0.951*;14 L 0.960*;22 P 0.969*;25 R 0.980*;26 T 0.991**;415 N 0.989*;416 A 0.964*;418 S 0.951*;419 G 0.951*;420 R 0.993**;422 V 0.978*;428 G 0.990*;429 R 0.986*;	GAUG00032984	PREDICTED: uncharacterized protein LOC107891041 isoform X1 [Gossypium hirsutum]	-	-	-	-	-	-	-
GAUG00032988	ORTHOMCL15389	Gau	4.94e-05	999	1 Q 0.974*;	GAUG00032988	Ank domain-containing protein/Ank_2 domain-containing protein/Ank_4 domain-containing protein/zf-C3HC4_3 domain-containing protein [Cephalotus follicularis]	-	-	-	-	-	GO:0005488//binding;GO:0043169//cation binding;GO:0046872//metal ion binding;GO:0043167//ion binding	-
GAUG00033315	ORTHOMCL15392	Gau	0	999	201 Q 0.999**;202 P 0.999**;203 Q 0.996**;205 P 0.987*;206 G 0.995**;209 Q 0.980*;210 V 0.984*;211 H 0.965*;212 R 0.996**;213 Q 0.967*;218 G 0.998**;219 Y 0.988*;227 Q 0.968*;228 N 0.961*;230 S 0.986*;232 Y 0.989*;235 Q 0.989*;238 D 0.999**;239 N 0.994**;	GAUG00033315	BnaC01g21610D [Brassica napus]	-	-	-	-	-	-	-
GAUG00033433	ORTHOMCL15393	Gau	0	610.574	454 I 0.996**;457 A 0.970*;458 C 0.995**;462 S 0.967*;	GAUG00033433	PREDICTED: vacuolar-processing enzyme-like [Gossypium raimondii]	-	-	-	-	-	-	GO:0043170//macromolecule metabolic process;GO:0071704//organic substance metabolic process;GO:0008152//metabolic process;GO:0019538//protein metabolic process;GO:0044238//primary metabolic process
GAUG00034875	ORTHOMCL15402	Gau	0	999	261 G 0.993**;262 P 0.977*;263 R 0.960*;270 T 0.994**;271 P 0.975*;272 P 0.960*;273 S 0.987*;276 H 0.995**;278 F 0.965*;279 R 0.964*;	GAUG00034875	PREDICTED: ankyrin repeat and SAM domain-containing protein 6-like isoform X1 [Ipomoea nil]	-	-	-	-	-	-	-
GAUG00035731	ORTHOMCL15404	Gau	0	678.808	429 S 0.962*;432 R 0.996**;433 S 0.964*;435 L 0.979*;439 P 0.972*;	GAUG00035731	PREDICTED: polyadenylate-binding protein, cytoplasmic and nuclear-like isoform X1 [Gossypium raimondii]	-	-	-	-	-	-	-
GAUG00038970	ORTHOMCL15421	Gau	0	999	309 E 0.981*;310 V 0.978*;311 L 0.992**;313 L 0.959*;314 A 0.974*;315 A 0.975*;316 V 0.981*;318 A 0.996**;322 A 0.982*;324 S 0.980*;326 F 0.978*;	GAUG00038970	PREDICTED: microtubule-associated protein futsch [Sesamum indicum]	-	-	-	-	-	-	-
GAUG00040457	ORTHOMCL15428	Gau	0	162.748	154 S 0.984*;155 V 0.963*;156 T 0.996**;158 S 0.977*;159 D 0.996**;162 Q 0.985*;	GAUG00040457	ENTH/ANTH/VHS superfamily protein [Corchorus capsularis]	-	-	-	-	-	-	-
GAUG00041652	ORTHOMCL15433	Gau	0	471.314	9 S 0.993**;12 S 0.954*;13 N 0.965*;15 S 0.984*;18 V 0.989*;20 S 0.993**;21 I 0.990**;22 Q 0.964*;	GAUG00041652	PREDICTED: IQ domain-containing protein IQM1-like [Gossypium arboreum]	-	-	-	-	-	-	-
GAUG00046969	ORTHOMCL15463	Gau	0.00574005	19.6282	37 D 0.977*;38 V 0.992**;40 L 0.959*;	GAUG00046969	PREDICTED: LOW QUALITY PROTEIN: trihelix transcription factor ASIL2 [Gossypium raimondii]	-	-	-	-	-	-	-
GAUG00047344	ORTHOMCL15469	Gau	3.1e-07	999	20 Y 0.982*;113 S 0.998**;114 Q 0.997**;115 L 0.999**;116 A 0.986*;	GAUG00047344	Zinc finger, RING-type [Corchorus capsularis]	-	-	-	-	-	-	-
GAUG00048599	ORTHOMCL15487	Gau	7.75e-05	304.476	121 G 0.959*;	GAUG00048599	PREDICTED: protein TonB [Theobroma cacao]	-	-	-	-	-	-	-
GAUG00049150	ORTHOMCL15495	Gau	3e-09	999	61 M 0.975*;65 L 0.969*;67 I 0.978*;68 L 0.983*;69 F 0.997**;72 R 0.984*;77 V 0.995**;	GAUG00049150	pentatricopeptide repeat-containing protein [Corchorus olitorius]	-	-	-	-	-	-	-
GAUG00043153	ORTHOMCL5251	Gau	1.41e-05	999	276 S 0.963*;	GAUG00043153	PREDICTED: vacuolar amino acid transporter 1 [Gossypium raimondii]	-	-	-	-	GO:0043227//membrane-bounded organelle;GO:0016020//membrane;GO:0031224//intrinsic component of membrane;GO:0031090//organelle membrane;GO:0044425//membrane part;GO:0044422//organelle part;GO:0043226//organelle	-	-
GAUG00032358	ORTHOMCL5571	Gau	0	771.32	1 M 0.999**;2 E 1.000**;4 E 1.000**;5 L 0.973*;	GAUG00032358	DUF1677 domain-containing protein [Cephalotus follicularis]	-	-	-	-	-	-	-
GAUG00024176	ORTHOMCL5721	Gau	0	999	7 V 0.987*;17 P 0.988*;100 L 0.986*;101 R 1.000**;102 G 1.000**;103 A 0.999**;105 D 1.000**;106 P 0.999**;107 K 0.988*;108 R 1.000**;110 Y 1.000**;112 K 1.000**;113 D 1.000**;114 S 0.999**;115 K 0.999**;116 S 0.999**;117 K 1.000**;118 A 0.999**;119 L 1.000**;120 P 1.000**;121 K 1.000**;122 Y 0.999**;123 F 1.000**;	GAUG00024176	rRNA-processing fcf2 [Gossypium arboreum]	-	-	-	-	-	-	-
GAUG00044435	ORTHOMCL5845	Gau	7e-08	999	1 D 0.985*;7 R 0.959*;	GAUG00044435	DUF241 domain protein [Medicago truncatula]	-	-	-	-	-	-	-
GAUG00048073	ORTHOMCL5895	Gau	0	236.415	2 T 0.970*;399 L 0.994**;402 E 0.975*;403 F 0.979*;407 G 0.978*;408 T 0.977*;410 R 0.995**;	GAUG00048073	PREDICTED: probable LRR receptor-like serine/threonine-protein kinase At1g06840 [Gossypium hirsutum]	-	-	-	-	-	-	-
GAUG00005107	ORTHOMCL6179	Gau	0	999	1 F 0.983*;3 L 0.967*;4 R 0.963*;9 P 0.996**;	GAUG00005107	Filamentous hemagglutinin [Gossypium arboreum]	-	-	-	-	-	-	-
GAUG00038066	ORTHOMCL6728	Gau	0	525.365	440 D 0.989*;441 R 0.987*;451 E 0.985*;456 L 0.973*;463 S 0.973*;470 S 0.984*;	GAUG00038066	PREDICTED: protein JASON [Gossypium arboreum]	-	-	-	-	-	GO:0003824//catalytic activity	-
GAUG00001182	ORTHOMCL6773	Gau	3.95e-07	999	2 L 0.996**;4 Q 0.999**;	GAUG00001182	PREDICTED: upstream activation factor subunit UAF30 isoform X1 [Gossypium raimondii]	-	-	-	-	-	-	-
GAUG00027266	ORTHOMCL6842	Gau	0	477.74	405 K 0.974*;406 S 0.981*;409 S 0.977*;411 I 0.986*;412 Q 0.998**;413 L 0.996**;414 I 0.981*;417 S 0.994**;419 R 0.983*;422 T 0.982*;427 Q 0.980*;	GAUG00027266	PREDICTED: la-related protein 1C-like isoform X1 [Gossypium hirsutum]	-	-	-	-	-	-	-
GAUG00039429	ORTHOMCL6861	Gau	0	999	188 V 0.980*;190 F 0.989*;192 A 0.991**;194 F 0.988*;196 N 0.992**;	GAUG00039429	PREDICTED: reticulon-like protein B12 isoform X2 [Gossypium hirsutum]	-	-	-	-	GO:0044425//membrane part;GO:0031090//organelle membrane;GO:0043227//membrane-bounded organelle;GO:0043226//organelle;GO:0044422//organelle part;GO:0031224//intrinsic component of membrane;GO:0016020//membrane	-	-
GAUG00047518	ORTHOMCL6869	Gau	0	999	110 L 0.976*;112 S 0.968*;116 S 0.953*;118 S 0.972*;119 Y 0.992**;120 H 1.000**;	GAUG00047518	PREDICTED: cysteine and histidine-rich domain-containing protein RAR1 isoform X1 [Gossypium raimondii]	-	-	-	-	-	-	GO:0050896//response to stimulus;GO:0006952//defense response;GO:0006950//response to stress
GAUG00018102	ORTHOMCL7051	Gau	0.00182955	51.3113	464 L 0.987*;	GAUG00018102	PREDICTED: alanine--glyoxylate aminotransferase 2 homolog 1, mitochondrial [Gossypium hirsutum]	-	-	-	-	GO:0043229//intracellular organelle;GO:0043231//intracellular membrane-bounded organelle;GO:0044464//cell part;GO:0043227//membrane-bounded organelle;GO:0016020//membrane;GO:0005623//cell;GO:0044424//intracellular part;GO:0005622//intracellular;GO:0043226//organelle;GO:0031090//organelle membrane;GO:0044422//organelle part	GO:0016740//transferase activity;GO:0016769//transferase activity, transferring nitrogenous groups;GO:0003824//catalytic activity;GO:0046872//metal ion binding;GO:0043169//cation binding;GO:0005488//binding;GO:0043168//anion binding;GO:0043167//ion binding;GO:0046914//transition metal ion binding;GO:0008483//transaminase activity	GO:0043436//oxoacid metabolic process;GO:0044237//cellular metabolic process;GO:0044281//small molecule metabolic process;GO:0006807//nitrogen compound metabolic process;GO:1901564//organonitrogen compound metabolic process;GO:0019752//carboxylic acid metabolic process;GO:0009058//biosynthetic process;GO:0006082//organic acid metabolic process;GO:1901565//organonitrogen compound catabolic process…
GAUG00034766	ORTHOMCL7156	Gau	0	999	1 H 0.993**;2 P 0.995**;5 G 0.995**;7 G 0.996**;8 A 0.987*;10 P 0.995**;	GAUG00034766	PREDICTED: heterogeneous nuclear ribonucleoprotein 1 isoform X1 [Gossypium raimondii]	-	-	-	-	-	-	-
GAUG00001050	ORTHOMCL7259	Gau	0	999	144 I 0.984*;145 E 0.998**;149 M 0.998**;150 Q 0.958*;	GAUG00001050	PREDICTED: beta-glucosidase 18-like isoform X1 [Gossypium raimondii]	-	-	-	-	-	GO:0016787//hydrolase activity;GO:0043168//anion binding;GO:0005488//binding;GO:0043167//ion binding;GO:0003824//catalytic activity;GO:0016798//hydrolase activity, acting on glycosyl bonds	GO:0044238//primary metabolic process;GO:0008152//metabolic process
GAUG00033645	ORTHOMCL7365	Gau	0	163.992	57 K 0.992**;59 W 0.992**;60 P 0.999**;413 P 0.994**;417 M 1.000**;418 A 0.994**;425 P 0.998**;426 A 0.999**;429 A 0.996**;430 S 0.993**;	GAUG00033645	PREDICTED: serine carboxypeptidase-like 51 [Gossypium arboreum]	-	-	-	-	-	GO:0070011//peptidase activity, acting on L-amino acid peptides;GO:0008238//exopeptidase activity;GO:0003824//catalytic activity;GO:0008233//peptidase activity;GO:0016787//hydrolase activity;GO:0004180//carboxypeptidase activity	GO:0051707//response to other organism;GO:0006950//response to stress;GO:0098542//defense response to other organism;GO:0050896//response to stimulus;GO:0051716//cellular response to stimulus;GO:0009607//response to biotic stimulus;GO:0009605//response to external stimulus;GO:0006952//defense response;GO:0071704//organic substance metabolic process;GO:0009987//cellular process;GO:0033554//cellula…
GAUG00006523	ORTHOMCL7440	Gau	0	999	280 L 0.998**;281 T 0.992**;282 L 0.994**;287 F 0.998**;288 L 0.998**;290 P 0.993**;291 L 0.997**;294 K 0.991**;296 A 0.991**;297 I 0.999**;299 M 0.984*;300 T 0.992**;301 S 0.981*;	GAUG00006523	PREDICTED: glutathione synthetase, chloroplastic [Gossypium raimondii]	-	-	-	-	GO:0043229//intracellular organelle;GO:0043227//membrane-bounded organelle;GO:0044464//cell part;GO:0005622//intracellular;GO:0044444//cytoplasmic part;GO:0005623//cell;GO:0005737//cytoplasm;GO:0009536//plastid;GO:0043226//organelle;GO:0044424//intracellular part;GO:0043231//intracellular membrane-bounded organelle	GO:0046983//protein dimerization activity;GO:1901363//heterocyclic compound binding;GO:0001882//nucleoside binding;GO:0016881//acid-amino acid ligase activity;GO:0043167//ion binding;GO:0097367//carbohydrate derivative binding;GO:0036094//small molecule binding;GO:0016879//ligase activity, forming carbon-nitrogen bonds;GO:0043168//anion binding;GO:0016874//ligase activity;GO:0097159//organic cycl…	GO:0009987//cellular process;GO:0008152//metabolic process;GO:0034641//cellular nitrogen compound metabolic process;GO:0006749//glutathione metabolic process;GO:0043603//cellular amide metabolic process;GO:0044763//single-organism cellular process;GO:0009404//toxin metabolic process;GO:0006807//nitrogen compound metabolic process;GO:0071704//organic substance metabolic process;GO:0006575//cellula…
GAUG00010487	ORTHOMCL7489	Gau	0	999	2 D 0.999**;4 F 0.992**;5 F 0.989*;6 A 0.987*;7 G 0.995**;8 V 0.974*;9 R 0.998**;11 W 0.990**;12 W 0.999**;15 P 0.994**;17 P 0.992**;18 S 0.993**;19 F 0.998**;	GAUG00010487	PREDICTED: rop guanine nucleotide exchange factor 14-like isoform X3 [Gossypium hirsutum]	-	-	-	-	-	-	-
GAUG00041660	ORTHOMCL7526	Gau	0	999	5 A 0.988*;6 A 0.972*;10 A 0.986*;11 A 0.996**;12 P 0.990**;	GAUG00041660	auxin response factor 19-like [Gossypium arboreum]	-	-	-	-	GO:0043229//intracellular organelle;GO:0044464//cell part;GO:0005623//cell;GO:0043226//organelle;GO:0043227//membrane-bounded organelle;GO:0043231//intracellular membrane-bounded organelle;GO:0005622//intracellular;GO:0044424//intracellular part	GO:0005515//protein binding;GO:0005488//binding	GO:0071704//organic substance metabolic process;GO:0051716//cellular response to stimulus;GO:0044763//single-organism cellular process;GO:0009987//cellular process;GO:0044237//cellular metabolic process;GO:0042221//response to chemical;GO:0044249//cellular biosynthetic process;GO:0044699//single-organism process;GO:0032870//cellular response to hormone stimulus;GO:0008152//metabolic process;GO:00…
GAUG00015470	ORTHOMCL7651	Gau	0	999	387 G 0.996**;414 A 0.996**;459 K 0.996**;460 H 0.998**;461 P 0.978*;462 G 0.998**;463 S 1.000**;464 P 0.996**;465 K 1.000**;466 Q 0.997**;468 N 1.000**;469 D 0.995**;470 R 1.000**;471 S 1.000**;472 N 1.000**;473 S 0.998**;474 K 1.000**;475 P 1.000**;477 L 0.996**;478 P 0.996**;479 N 1.000**;480 S 0.975*;481 S 1.000**;482 V 0.999**;483 S 1.000**;484 Q 1.000**;485 F 1.000**;486 R 1.000**;487 K 1.0…	GAUG00015470	Phosphatidylinositol 4-kinase beta 1 -like protein [Gossypium arboreum]	-	-	-	-	-	GO:0016772//transferase activity, transferring phosphorus-containing groups;GO:0016740//transferase activity;GO:0003824//catalytic activity	GO:0044710//single-organism metabolic process;GO:0006793//phosphorus metabolic process;GO:0044238//primary metabolic process;GO:0006650//glycerophospholipid metabolic process;GO:0044699//single-organism process;GO:0071704//organic substance metabolic process;GO:0046486//glycerolipid metabolic process;GO:0046488//phosphatidylinositol metabolic process;GO:0008152//metabolic process;GO:0044237//cell…
GAUG00027331	ORTHOMCL7662	Gau	1e-09	999	387 S 0.993**;	GAUG00027331	PREDICTED: serine/threonine-protein kinase CDL1-like isoform X1 [Gossypium hirsutum]	-	-	-	-	-	GO:0016301//kinase activity;GO:0036094//small molecule binding;GO:0004672//protein kinase activity;GO:1901363//heterocyclic compound binding;GO:0001882//nucleoside binding;GO:0005488//binding;GO:0032550//purine ribonucleoside binding;GO:0003824//catalytic activity;GO:0016772//transferase activity, transferring phosphorus-containing groups;GO:0032549//ribonucleoside binding;GO:0016773//phosphotran…	GO:0043412//macromolecule modification;GO:0044260//cellular macromolecule metabolic process;GO:0044237//cellular metabolic process;GO:0006793//phosphorus metabolic process;GO:0019538//protein metabolic process;GO:0009987//cellular process;GO:0071704//organic substance metabolic process;GO:0006796//phosphate-containing compound metabolic process;GO:0006464//cellular protein modification process;GO…
GAUG00048559	ORTHOMCL7800	Gau	0	999	120 N 0.986*;123 S 0.994**;339 Y 0.982*;340 W 0.994**;341 T 0.982*;343 L 0.973*;346 F 0.986*;	GAUG00048559	PREDICTED: urea-proton symporter DUR3 [Gossypium raimondii]	-	-	-	-	GO:0044425//membrane part;GO:0016020//membrane;GO:0031224//intrinsic component of membrane	GO:0015291//secondary active transmembrane transporter activity;GO:0022804//active transmembrane transporter activity;GO:0042887//amide transmembrane transporter activity;GO:0005215//transporter activity;GO:0022857//transmembrane transporter activity;GO:0022891//substrate-specific transmembrane transporter activity;GO:0022892//substrate-specific transporter activity	GO:0044765//single-organism transport;GO:0006810//transport;GO:0044699//single-organism process;GO:0019755//one-carbon compound transport;GO:0009987//cellular process;GO:0051179//localization;GO:0042886//amide transport;GO:0071702//organic substance transport;GO:0015840//urea transport;GO:0044763//single-organism cellular process;GO:0051234//establishment of localization;GO:1902578//single-organi…
GAUG00013958	ORTHOMCL7859	Gau	0	851.722	429 E 0.988*;430 K 0.994**;432 E 0.972*;434 S 0.991**;435 R 0.998**;436 R 0.977*;	GAUG00013958	PREDICTED: shikimate O-hydroxycinnamoyltransferase [Gossypium arboreum]	-	-	-	-	GO:0043229//intracellular organelle;GO:0005622//intracellular;GO:0005623//cell;GO:0043231//intracellular membrane-bounded organelle;GO:0044424//intracellular part;GO:0009536//plastid;GO:0043226//organelle;GO:0044444//cytoplasmic part;GO:0043227//membrane-bounded organelle;GO:0044464//cell part;GO:0005737//cytoplasm	GO:0048037//cofactor binding;GO:0003824//catalytic activity;GO:0016491//oxidoreductase activity;GO:0016638//oxidoreductase activity, acting on the CH-NH2 group of donors;GO:0016641//oxidoreductase activity, acting on the CH-NH2 group of donors, oxygen as acceptor;GO:0016740//transferase activity;GO:0005488//binding;GO:0016746//transferase activity, transferring acyl groups	GO:0006807//nitrogen compound metabolic process;GO:0044710//single-organism metabolic process;GO:0044699//single-organism process;GO:0008152//metabolic process;GO:1901564//organonitrogen compound metabolic process;GO:0071704//organic substance metabolic process
GAUG00018896	ORTHOMCL7876	Gau	0	999	1 M 0.994**;157 Q 0.955*;202 V 0.992**;204 R 0.953*;205 T 0.964*;206 R 0.997**;209 E 0.961*;212 W 1.000**;213 D 0.998**;215 N 0.999**;216 G 1.000**;217 K 0.959*;218 V 0.960*;219 S 0.952*;220 F 0.964*;221 R 1.000**;223 F 0.993**;224 L 0.998**;225 F 0.998**;227 F 0.961*;228 I 0.998**;229 N 1.000**;230 W 0.998**;232 G 1.000**;234 E 0.997**;235 S 0.971*;236 D 0.958*;240 P 0.954*;241 D 0.998**;	GAUG00018896	PREDICTED: probable calcium-binding protein CML22 isoform X1 [Gossypium raimondii]	-	-	-	-	-	GO:0005488//binding;GO:0043169//cation binding;GO:0043167//ion binding	-
GAUG00024963	ORTHOMCL7902	Gau	2.2e-08	91.7083	124 H 0.997**;125 T 0.997**;128 G 0.999**;131 C 0.978*;136 I 0.978*;137 I 0.998**;140 L 0.953*;142 S 0.970*;144 Q 1.000**;145 T 0.999**;146 D 0.998**;150 R 0.997**;	GAUG00024963	PREDICTED: peptidyl-prolyl cis-trans isomerase CYP18-2-like [Gossypium hirsutum]	-	-	-	-	-	GO:0003824//catalytic activity;GO:0016853//isomerase activity	-
GAUG00028894	ORTHOMCL7910	Gau	0	999	309 L 0.989*;312 R 0.983*;313 M 0.984*;316 C 0.990*;322 P 0.981*;325 Q 0.989*;331 T 0.972*;335 N 0.983*;336 S 0.988*;337 L 0.988*;339 K 0.988*;341 S 0.988*;342 G 0.963*;	GAUG00028894	PREDICTED: replication factor C subunit 4 isoform X1 [Theobroma cacao]	-	-	-	-	-	GO:0032550//purine ribonucleoside binding;GO:0032549//ribonucleoside binding;GO:0097367//carbohydrate derivative binding;GO:1901363//heterocyclic compound binding;GO:0001882//nucleoside binding;GO:0005488//binding;GO:0001883//purine nucleoside binding;GO:0036094//small molecule binding;GO:0097159//organic cyclic compound binding	GO:0006139//nucleobase-containing compound metabolic process;GO:0044237//cellular metabolic process;GO:1901360//organic cyclic compound metabolic process;GO:0044238//primary metabolic process;GO:0044260//cellular macromolecule metabolic process;GO:0006807//nitrogen compound metabolic process;GO:0006725//cellular aromatic compound metabolic process;GO:0009987//cellular process;GO:0008152//metaboli…
GAUG00046974	ORTHOMCL7948	Gau	0.00174806	999	576 H 0.961*;	GAUG00046974	PREDICTED: crossover junction endonuclease MUS81 isoform X2 [Gossypium arboreum]	-	-	-	-	-	GO:0016787//hydrolase activity;GO:0003824//catalytic activity;GO:0016788//hydrolase activity, acting on ester bonds;GO:0004518//nuclease activity	GO:0006807//nitrogen compound metabolic process;GO:0090304//nucleic acid metabolic process;GO:0008152//metabolic process;GO:0071704//organic substance metabolic process;GO:0044260//cellular macromolecule metabolic process;GO:0043170//macromolecule metabolic process;GO:0006139//nucleobase-containing compound metabolic process;GO:0044238//primary metabolic process;GO:0006725//cellular aromatic comp…
GAUG00048623	ORTHOMCL7951	Gau	0	152.485	1 A 0.989*;3 S 0.996**;6 F 0.996**;8 G 0.984*;14 K 0.958*;19 L 0.995**;22 S 0.981*;26 S 0.986*;27 D 0.973*;28 S 0.989*;35 S 0.977*;39 C 0.982*;40 S 0.987*;47 V 0.972*;100 H 0.996**;	GAUG00048623	PREDICTED: flagellar radial spoke protein 5 isoform X2 [Gossypium arboreum]	-	-	-	-	GO:0043231//intracellular membrane-bounded organelle;GO:0005618//cell wall;GO:0005737//cytoplasm;GO:0009526//plastid envelope;GO:0031967//organelle envelope;GO:0044435//plastid part;GO:0043229//intracellular organelle;GO:0044464//cell part;GO:0044446//intracellular organelle part;GO:0031975//envelope;GO:0005623//cell;GO:0043227//membrane-bounded organelle;GO:0030312//external encapsulating struct…	-	GO:0006725//cellular aromatic compound metabolic process;GO:0043436//oxoacid metabolic process;GO:0044283//small molecule biosynthetic process;GO:0051186//cofactor metabolic process;GO:0016144//S-glycoside biosynthetic process;GO:0044281//small molecule metabolic process;GO:0009059//macromolecule biosynthetic process;GO:0019757//glycosinolate metabolic process;GO:0071840//cellular component organ…
GAUG00024162	ORTHOMCL8024	Gau	0.000323029	218.517	455 V 0.956*;	GAUG00024162	PREDICTED: protein CHUP1, chloroplastic-like isoform X1 [Gossypium hirsutum]	-	-	-	-	-	-	-
GAUG00044441	ORTHOMCL8026	Gau	0	999	1 M 0.989*;4 L 0.985*;7 S 0.989*;9 L 0.995**;11 L 0.992**;	GAUG00044441	PREDICTED: G2/mitotic-specific cyclin-2-like [Gossypium hirsutum]	-	-	-	-	-	GO:0019900//kinase binding;GO:0005488//binding;GO:0005515//protein binding;GO:0019899//enzyme binding	GO:0050789//regulation of biological process;GO:0051726//regulation of cell cycle;GO:0050794//regulation of cellular process;GO:0065007//biological regulation
GAUG00017633	ORTHOMCL8048	Gau	1e-09	408.127	1 T 0.975*;2 K 0.985*;113 N 0.961*;119 S 0.997**;120 Y 0.998**;124 R 0.959*;125 C 0.987*;127 I 0.994**;128 S 0.953*;129 I 0.986*;	GAUG00017633	PREDICTED: dirigent protein 1-like [Gossypium arboreum]	-	-	-	-	-	-	-
GAUG00008768	ORTHOMCL8069	Gau	0	999	362 N 0.997**;370 K 0.981*;371 T 0.998**;373 A 0.988*;376 D 0.997**;377 V 0.997**;	GAUG00008768	PREDICTED: probable leucine-rich repeat receptor-like protein kinase At5g49770 isoform X1 [Theobroma cacao]	-	-	-	-	GO:0016020//membrane	GO:0016772//transferase activity, transferring phosphorus-containing groups;GO:0097367//carbohydrate derivative binding;GO:0003824//catalytic activity;GO:0032549//ribonucleoside binding;GO:0036094//small molecule binding;GO:0001882//nucleoside binding;GO:0016740//transferase activity;GO:1901363//heterocyclic compound binding;GO:0016301//kinase activity;GO:0016773//phosphotransferase activity, alc…	GO:0008152//metabolic process;GO:0044260//cellular macromolecule metabolic process;GO:0006793//phosphorus metabolic process;GO:0019538//protein metabolic process;GO:0006796//phosphate-containing compound metabolic process;GO:0044238//primary metabolic process;GO:0043412//macromolecule modification;GO:0043170//macromolecule metabolic process;GO:0036211//protein modification process;GO:0009987//cel…
GAUG00032467	ORTHOMCL8165	Gau	0	467.601	581 C 0.967*;584 K 0.990**;585 N 0.980*;586 W 0.995**;591 Y 0.998**;593 V 0.979*;594 F 0.996**;596 S 0.969*;	GAUG00032467	aleurone layer morphogenesis protein [Medicago truncatula]	-	-	-	-	-	-	-
GAUG00018653	ORTHOMCL8180	Gau	0	297.577	2 S 0.996**;3 K 0.966*;4 S 0.993**;6 S 0.997**;9 S 0.967*;10 L 0.980*;11 S 0.991**;12 W 0.984*;13 V 0.997**;16 I 0.987*;17 Q 0.998**;19 L 0.953*;21 Q 0.977*;22 S 0.957*;23 S 0.997**;25 T 0.996**;30 R 0.997**;31 K 0.990**;33 I 0.954*;37 E 0.995**;38 R 0.990*;39 R 0.998**;40 I 0.999**;41 C 0.999**;42 R 0.989*;43 T 0.992**;44 T 0.996**;45 V 0.985*;47 G 0.994**;49 Y 0.999**;50 L 0.997**;51 L 0.999**;…	GAUG00018653	DUF2054 domain-containing protein, partial [Cephalotus follicularis]	-	-	-	-	-	-	-
GAUG00020368	ORTHOMCL8181	Gau	0	451.065	1 E 0.994**;2 L 0.998**;4 D 0.998**;12 V 0.997**;15 A 0.980*;20 E 1.000**;21 D 0.997**;23 T 0.997**;24 V 0.999**;25 E 1.000**;26 K 0.998**;27 N 0.997**;31 K 0.999**;79 V 0.999**;82 W 0.997**;85 T 0.999**;86 S 0.994**;87 W 0.991**;88 S 0.999**;91 R 1.000**;95 N 0.996**;97 D 1.000**;100 D 1.000**;101 H 0.997**;102 A 0.998**;104 A 0.998**;105 I 1.000**;107 E 0.999**;	GAUG00020368	PREDICTED: mRNA-decapping enzyme subunit 2 [Gossypium hirsutum]	-	-	-	-	GO:0005737//cytoplasm;GO:0005622//intracellular;GO:0043226//organelle;GO:0044424//intracellular part;GO:0044464//cell part;GO:0005623//cell;GO:0043229//intracellular organelle	GO:0046872//metal ion binding;GO:0005515//protein binding;GO:0003824//catalytic activity;GO:0003723//RNA binding;GO:0005488//binding;GO:0016787//hydrolase activity;GO:1901363//heterocyclic compound binding;GO:0043167//ion binding;GO:0097159//organic cyclic compound binding;GO:0003676//nucleic acid binding;GO:0043169//cation binding	GO:0046483//heterocycle metabolic process;GO:0065007//biological regulation;GO:1901360//organic cyclic compound metabolic process;GO:0044699//single-organism process;GO:0044707//single-multicellular organism process;GO:0044260//cellular macromolecule metabolic process;GO:0046700//heterocycle catabolic process;GO:0032502//developmental process;GO:0034641//cellular nitrogen compound metabolic proce…
GAUG00020840	ORTHOMCL8190	Gau	0	999	64 V 0.995**;66 N 0.984*;67 Q 0.989*;70 S 0.994**;72 E 0.951*;73 N 0.997**;75 Y 0.993**;76 Y 0.993**;77 P 0.984*;78 G 0.993**;79 Y 0.995**;80 D 0.986*;81 G 0.998**;85 Q 0.999**;86 S 0.994**;88 D 0.996**;89 K 0.980*;94 T 0.983*;	GAUG00020840	PREDICTED: YTH domain-containing family protein 1-like [Populus euphratica]	-	-	-	-	-	-	-
GAUG00018172	ORTHOMCL8296	Gau	0	999	712 I 0.998**;713 W 0.999**;714 R 0.999**;716 L 0.989*;717 T 0.993**;	GAUG00018172	PREDICTED: exocyst complex component SEC6 [Gossypium raimondii]	-	-	-	-	-	-	GO:0016192//vesicle-mediated transport;GO:0051179//localization;GO:0006810//transport;GO:0051234//establishment of localization
GAUG00031504	ORTHOMCL8310	Gau	0	999	459 L 0.961*;460 A 0.974*;463 Q 0.989*;465 M 0.985*;	GAUG00031504	Neuronal PAS domain-containing protein 4 [Theobroma cacao]	-	-	-	-	-	-	-
GAUG00048458	ORTHOMCL8319	Gau	0	811.826	1 A 0.950*;3 Q 0.980*;7 E 0.979*;9 W 0.999**;11 D 0.986*;13 L 0.950*;14 K 0.999**;15 S 0.994**;19 E 0.978*;20 I 0.978*;21 N 0.999**;22 H 0.972*;23 L 0.957*;25 F 0.998**;29 D 0.999**;34 A 0.995**;37 R 0.986*;38 I 0.991**;39 D 0.994**;40 A 0.951*;41 L 0.976*;42 I 0.999**;45 A 0.994**;47 V 0.961*;48 R 0.992**;127 M 0.990**;	GAUG00048458	PREDICTED: 3-oxoacyl-[acyl-carrier-protein] reductase FabG-like [Gossypium hirsutum]	-	-	-	-	-	-	-
GAUG00049302	ORTHOMCL8328	Gau	0	999	146 A 0.958*;147 A 0.999**;148 F 0.960*;149 N 0.999**;150 K 0.965*;151 S 0.961*;152 A 0.999**;154 V 0.988*;155 N 1.000**;156 P 0.960*;157 Q 0.991**;158 F 0.999**;159 P 0.957*;160 Y 0.959*;161 L 0.999**;163 L 0.994**;164 K 0.992**;165 I 0.950*;166 Y 1.000**;	GAUG00049302	PREDICTED: 3-deoxy-manno-octulosonate cytidylyltransferase, mitochondrial [Gossypium raimondii]	-	-	-	-	-	-	-
GAUG00021811	ORTHOMCL8356	Gau	0.000888083	28.3674	1 P 0.985*;7 H 0.965*;	GAUG00021811	Mediator of RNA polymerase II transcription subunit 23 [Gossypium arboreum]	-	-	-	-	GO:0044464//cell part;GO:0044424//intracellular part;GO:0043231//intracellular membrane-bounded organelle;GO:0043226//organelle;GO:0005622//intracellular;GO:0005623//cell;GO:0043229//intracellular organelle;GO:0043227//membrane-bounded organelle;GO:0032991//macromolecular complex;GO:0043234//protein complex	-	GO:0009058//biosynthetic process;GO:1901135//carbohydrate derivative metabolic process;GO:1901137//carbohydrate derivative biosynthetic process;GO:0010468//regulation of gene expression;GO:0010410//hemicellulose metabolic process;GO:0006486//protein glycosylation;GO:0010383//cell wall polysaccharide metabolic process;GO:0044036//cell wall macromolecule metabolic process;GO:0070085//glycosylation;…
GAUG00047290	ORTHOMCL8565	Gau	1e-08	305.284	224 T 0.996**;226 L 0.999**;231 Y 0.994**;	GAUG00047290	Phenylalanyl-tRNA synthetase [Corchorus olitorius]	-	-	-	-	GO:0005622//intracellular;GO:0005623//cell;GO:0044424//intracellular part;GO:0044464//cell part	GO:0097159//organic cyclic compound binding;GO:0016876//ligase activity, forming aminoacyl-tRNA and related compounds;GO:0003824//catalytic activity;GO:0005488//binding;GO:0036094//small molecule binding;GO:0016875//ligase activity, forming carbon-oxygen bonds;GO:0016874//ligase activity;GO:0032550//purine ribonucleoside binding;GO:1901363//heterocyclic compound binding;GO:0004812//aminoacyl-tRNA…	GO:0043436//oxoacid metabolic process;GO:0009058//biosynthetic process;GO:1901360//organic cyclic compound metabolic process;GO:0016070//RNA metabolic process;GO:1901576//organic substance biosynthetic process;GO:0043039//tRNA aminoacylation;GO:0043043//peptide biosynthetic process;GO:0006082//organic acid metabolic process;GO:0006725//cellular aromatic compound metabolic process;GO:0009059//macr…
GAUG00020124	ORTHOMCL8590	Gau	4e-08	898.806	172 S 0.995**;173 L 0.956*;	GAUG00020124	PREDICTED: KHG/KDPG aldolase-like isoform X2 [Gossypium hirsutum]	-	-	-	-	-	GO:0003824//catalytic activity	-
GAUG00044449	ORTHOMCL8614	Gau	0	999	1 C 0.999**;5 Q 0.998**;8 G 0.982*;15 Y 0.980*;16 M 0.969*;	GAUG00044449	Transducin/WD40 repeat-like superfamily protein isoform 1 [Theobroma cacao]	-	-	-	-	-	-	-
GAUG00002453	ORTHOMCL8657	Gau	1e-09	999	645 T 0.990*;	GAUG00002453	PREDICTED: glutamate receptor 3.7-like [Gossypium hirsutum]	-	-	-	-	GO:0016020//membrane;GO:0030054//cell junction;GO:0005911//cell-cell junction;GO:0044425//membrane part;GO:0031224//intrinsic component of membrane	GO:0022836//gated channel activity;GO:0022834//ligand-gated channel activity;GO:0005261//cation channel activity;GO:0022838//substrate-specific channel activity;GO:0038023//signaling receptor activity;GO:0099600//transmembrane receptor activity;GO:0004888//transmembrane signaling receptor activity;GO:0022857//transmembrane transporter activity;GO:0004871//signal transducer activity;GO:0022803//pa…	GO:0009719//response to endogenous stimulus;GO:0072511//divalent inorganic cation transport;GO:0023052//signaling;GO:0044763//single-organism cellular process;GO:0010243//response to organonitrogen compound;GO:0019932//second-messenger-mediated signaling;GO:0042221//response to chemical;GO:0010033//response to organic substance;GO:1902578//single-organism localization;GO:0009987//cellular process…
GAUG00028192	ORTHOMCL8675	Gau	0	999	251 L 0.974*;310 V 0.983*;311 S 0.997**;312 E 0.990*;363 V 0.997**;365 Q 0.999**;366 Q 0.994**;368 M 0.989*;369 E 0.999**;	GAUG00028192	PREDICTED: cyclin-T1-4-like [Gossypium hirsutum]	-	-	-	-	-	GO:0005488//binding;GO:0019899//enzyme binding;GO:0005515//protein binding;GO:0019900//kinase binding	GO:0065007//biological regulation;GO:0050789//regulation of biological process;GO:0010468//regulation of gene expression;GO:0019222//regulation of metabolic process;GO:0060255//regulation of macromolecule metabolic process
GAUG00035191	ORTHOMCL8737	Gau	0	999	175 Q 0.954*;176 L 0.997**;183 R 0.998**;186 C 0.997**;187 Q 0.985*;188 M 0.964*;189 M 0.985*;191 H 0.997**;192 Q 1.000**;193 Q 0.988*;349 D 0.968*;350 L 1.000**;351 A 0.997**;352 S 0.997**;354 D 0.999**;355 D 1.000**;356 S 0.998**;358 Q 0.998**;359 E 0.999**;362 M 0.995**;365 C 0.997**;368 P 0.998**;370 C 0.996**;372 G 0.997**;	GAUG00035191	RING/U-box superfamily protein isoform 2 [Theobroma cacao]	-	-	-	-	-	-	-
GAUG00048472	ORTHOMCL8745	Gau	1.34e-07	578.61	1015 A 0.990*;	GAUG00048472	EMB1703 [Arabidopsis lyrata subsp. lyrata] [Arabidopsis lyrata]	-	-	-	-	-	-	-
GAUG00008440	ORTHOMCL8752	Gau	0	999	218 N 0.989*;221 K 0.958*;224 Q 0.982*;226 S 0.968*;344 S 0.976*;346 R 0.964*;349 L 0.973*;350 N 0.983*;353 D 0.988*;355 S 0.996**;356 A 0.973*;	GAUG00008440	PREDICTED: two-component response regulator-like APRR3 isoform X1 [Gossypium hirsutum]	-	-	-	-	-	-	-
GAUG00024424	ORTHOMCL8762	Gau	0	999	74 L 0.955*;356 I 0.995**;357 I 0.999**;359 F 0.951*;360 F 0.953*;362 R 0.998**;363 F 0.951*;364 E 1.000**;365 D 0.999**;366 D 0.964*;368 V 0.961*;369 E 1.000**;370 S 1.000**;371 A 0.999**;372 K 1.000**;373 I 0.963*;374 V 0.999**;375 K 1.000**;377 W 0.998**;378 N 0.999**;380 K 0.970*;382 I 0.993**;386 A 0.998**;387 A 0.999**;390 E 0.998**;391 V 0.998**;392 R 0.998**;393 L 0.999**;397 V 0.955*;398…	GAUG00024424	PREDICTED: protein CDC73 homolog [Gossypium arboreum]	-	-	-	-	-	-	-
GAUG00034015	ORTHOMCL8763	Gau	0	999	96 V 0.989*;98 L 0.967*;99 A 0.994**;101 P 0.999**;102 D 0.981*;103 A 0.999**;105 I 0.995**;106 N 0.983*;110 A 0.999**;111 S 0.992**;112 F 0.999**;113 S 0.980*;114 W 0.993**;115 K 0.999**;117 P 0.999**;118 A 0.999**;119 T 0.983*;120 N 1.000**;	GAUG00034015	PREDICTED: protein OBERON 2 [Gossypium raimondii]	-	-	-	-	-	-	-
GAUG00033528	ORTHOMCL8805	Gau	0.00978459	35.1505	402 K 0.976*;	GAUG00033528	PREDICTED: GTPase LSG1-2-like [Gossypium hirsutum]	-	-	-	-	-	GO:0003824//catalytic activity	-
GAUG00009642	ORTHOMCL8868	Gau	0	999	62 I 0.991**;64 P 0.984*;70 E 0.990**;72 S 0.988*;73 G 0.981*;	GAUG00009642	PREDICTED: alcohol dehydrogenase-like 6 [Gossypium arboreum]	-	-	-	-	GO:0044464//cell part;GO:0005622//intracellular;GO:0005623//cell;GO:0044424//intracellular part	GO:0046872//metal ion binding;GO:0005488//binding;GO:0046914//transition metal ion binding;GO:0003824//catalytic activity;GO:0043167//ion binding;GO:0043169//cation binding	GO:0071704//organic substance metabolic process;GO:0044249//cellular biosynthetic process;GO:0044550//secondary metabolite biosynthetic process;GO:0009058//biosynthetic process;GO:0044763//single-organism cellular process;GO:0009699//phenylpropanoid biosynthetic process;GO:0009987//cellular process;GO:0044699//single-organism process;GO:0019748//secondary metabolic process;GO:1901360//organic cyc…
GAUG00031634	ORTHOMCL8942	Gau	0	999	319 G 0.999**;321 Q 0.988*;322 R 0.999**;323 P 0.995**;324 T 0.982*;325 N 0.993**;326 P 0.996**;327 V 0.998**;331 C 0.999**;332 G 0.998**;333 Y 0.998**;335 L 0.993**;336 H 1.000**;342 L 0.988*;344 H 0.995**;345 P 0.996**;348 N 0.970*;350 S 0.977*;353 L 0.996**;355 T 0.994**;357 D 0.990*;358 E 0.990**;362 S 0.993**;364 G 0.987*;365 S 0.994**;	GAUG00031634	PREDICTED: RNA pseudouridine synthase 5 [Gossypium hirsutum]	-	-	-	-	-	GO:0003676//nucleic acid binding;GO:0016853//isomerase activity;GO:0005488//binding;GO:0016866//intramolecular transferase activity;GO:0097159//organic cyclic compound binding;GO:1901363//heterocyclic compound binding;GO:0003824//catalytic activity	GO:0046483//heterocycle metabolic process;GO:0034641//cellular nitrogen compound metabolic process;GO:0090304//nucleic acid metabolic process;GO:0016070//RNA metabolic process;GO:1901360//organic cyclic compound metabolic process;GO:0044260//cellular macromolecule metabolic process;GO:0044237//cellular metabolic process;GO:0071704//organic substance metabolic process;GO:0006139//nucleobase-contai…
GAUG00031952	ORTHOMCL8944	Gau	0	498.002	314 S 0.994**;316 V 0.988*;323 P 0.991**;324 L 0.985*;326 H 0.960*;333 D 0.991**;	GAUG00031952	lipase [Gossypium arboreum]	-	-	-	-	-	GO:0003824//catalytic activity	-
GAUG00044394	ORTHOMCL8975	Gau	0	999	269 L 0.988*;270 K 0.997**;273 E 0.995**;277 R 1.000**;278 L 0.999**;279 L 0.998**;280 L 0.979*;281 L 0.999**;283 Y 0.996**;286 C 0.996**;287 S 0.997**;	GAUG00044394	S-adenosyl-L-methionine-dependent methyltransferases superfamily protein isoform 3 [Theobroma cacao]	-	-	-	-	-	-	-
GAUG00007504	ORTHOMCL9027	Gau	0	412.034	182 Q 0.997**;184 T 0.963*;186 G 0.985*;188 G 0.993**;192 C 0.997**;193 S 0.987*;	GAUG00007504	zf-4CXXC_R1 domain-containing protein [Cephalotus follicularis]	-	-	-	-	-	-	-
GAUG00015476	ORTHOMCL9047	Gau	0	999	373 T 0.996**;374 C 0.999**;375 K 0.999**;377 C 0.998**;378 G 0.995**;382 S 0.999**;383 S 0.995**;384 C 0.998**;386 M 0.963*;387 C 0.994**;388 R 0.986*;392 T 0.994**;393 T 0.999**;395 L 0.967*;	GAUG00015476	E3 ubiquitin-protein ligase RGLG1 -like protein [Gossypium arboreum]	-	-	-	-	-	-	-
GAUG00004851	ORTHOMCL9069	Gau	1.38e-05	182.485	1 A 0.999**;2 S 0.992**;	GAUG00004851	PREDICTED: arginine decarboxylase-like [Gossypium arboreum]	-	-	-	-	-	GO:0043167//ion binding;GO:0005488//binding;GO:0043168//anion binding	-
GAUG00000509	ORTHOMCL9071	Gau	0	999	33 S 0.999**;312 M 0.987*;313 S 0.995**;314 T 0.996**;319 N 0.995**;321 G 0.996**;322 P 0.998**;333 Q 0.995**;334 N 0.999**;336 K 0.995**;	GAUG00000509	PREDICTED: omega-6 fatty acid desaturase, chloroplastic-like isoform X1 [Gossypium hirsutum]	-	-	-	-	GO:0005623//cell;GO:0044464//cell part;GO:0044444//cytoplasmic part;GO:0044422//organelle part;GO:0009528//plastid inner membrane;GO:0019866//organelle inner membrane;GO:0043226//organelle;GO:0031090//organelle membrane;GO:0016020//membrane;GO:0043227//membrane-bounded organelle;GO:0043231//intracellular membrane-bounded organelle;GO:0031975//envelope;GO:0044424//intracellular part;GO:0044446//in…	GO:0003824//catalytic activity	GO:0033014//tetrapyrrole biosynthetic process;GO:0071704//organic substance metabolic process;GO:0008610//lipid biosynthetic process;GO:1901566//organonitrogen compound biosynthetic process;GO:0006520//cellular amino acid metabolic process;GO:0006139//nucleobase-containing compound metabolic process;GO:0044699//single-organism process;GO:0046486//glycerolipid metabolic process;GO:0051186//cofacto…
GAUG00005955	ORTHOMCL9074	Gau	0	999	243 Q 0.995**;245 G 0.990**;249 Y 0.987*;250 A 0.993**;251 C 0.996**;	GAUG00005955	PREDICTED: peroxisome biogenesis protein 12 [Gossypium arboreum]	-	-	-	-	GO:0044438//microbody part;GO:0098805//whole membrane;GO:0005777//peroxisome;GO:0044446//intracellular organelle part;GO:0043226//organelle;GO:0098588//bounding membrane of organelle;GO:0005778//peroxisomal membrane;GO:0016020//membrane;GO:0031300//intrinsic component of organelle membrane;GO:0043227//membrane-bounded organelle;GO:0031224//intrinsic component of membrane;GO:0043229//intracellular…	GO:0046872//metal ion binding;GO:0046914//transition metal ion binding;GO:0005515//protein binding;GO:0043167//ion binding;GO:0005488//binding;GO:0043169//cation binding	GO:0072662//protein localization to peroxisome;GO:0050896//response to stimulus;GO:0043248//proteasome assembly;GO:0070271//protein complex biogenesis;GO:0016482//cytoplasmic transport;GO:0009404//toxin metabolic process;GO:0006464//cellular protein modification process;GO:0009653//anatomical structure morphogenesis;GO:0019538//protein metabolic process;GO:0044765//single-organism transport;GO:00…
GAUG00049612	ORTHOMCL9082	Gau	8e-09	469.387	33 E 0.983*;34 Q 0.993**;35 K 0.978*;37 R 0.995**;39 L 0.992**;40 I 0.955*;43 G 0.998**;44 T 0.999**;46 R 1.000**;50 L 0.999**;51 T 0.992**;52 E 1.000**;54 L 0.997**;57 Q 0.996**;58 G 0.999**;59 H 0.994**;	GAUG00049612	Complex 1 LYR protein [Corchorus capsularis]	-	-	-	-	-	-	-
GAUG00041987	ORTHOMCL9099	Gau	4e-09	358.258	207 G 0.973*;211 F 0.973*;212 N 0.996**;725 A 0.978*;	GAUG00041987	PREDICTED: ABC transporter B family member 25, mitochondrial [Gossypium arboreum]	-	-	-	-	-	-	-
GAUG00024502	ORTHOMCL9101	Gau	5e-09	999	116 T 0.998**;119 N 0.998**;123 E 0.998**;124 D 1.000**;	GAUG00024502	PREDICTED: serine/threonine-protein kinase At5g01020 [Gossypium arboreum]	-	-	-	-	GO:0016020//membrane	GO:0016773//phosphotransferase activity, alcohol group as acceptor;GO:0016740//transferase activity;GO:0001883//purine nucleoside binding;GO:0003824//catalytic activity;GO:0005488//binding;GO:0001882//nucleoside binding;GO:0032550//purine ribonucleoside binding;GO:0016301//kinase activity;GO:1901363//heterocyclic compound binding;GO:0016772//transferase activity, transferring phosphorus-containin…	GO:0000096//sulfur amino acid metabolic process;GO:0044711//single-organism biosynthetic process;GO:0006520//cellular amino acid metabolic process;GO:0000097//sulfur amino acid biosynthetic process;GO:0044267//cellular protein metabolic process;GO:0006396//RNA processing;GO:0019538//protein metabolic process;GO:0036211//protein modification process;GO:0043412//macromolecule modification;GO:004317…
GAUG00042005	ORTHOMCL9114	Gau	3.07e-06	881.588	1 E 0.990**;3 I 0.990*;	GAUG00042005	Pseudouridine synthase family protein [Theobroma cacao]	-	-	-	-	-	GO:0016853//isomerase activity;GO:1901363//heterocyclic compound binding;GO:0016866//intramolecular transferase activity;GO:0005488//binding;GO:0003676//nucleic acid binding;GO:0097159//organic cyclic compound binding;GO:0003824//catalytic activity	GO:0006399//tRNA metabolic process;GO:0071704//organic substance metabolic process;GO:1901360//organic cyclic compound metabolic process;GO:0090304//nucleic acid metabolic process;GO:0006725//cellular aromatic compound metabolic process;GO:0044260//cellular macromolecule metabolic process;GO:0006807//nitrogen compound metabolic process;GO:0034641//cellular nitrogen compound metabolic process;GO:0…
GAUG00020342	ORTHOMCL9118	Gau	0	999	36 L 0.959*;131 E 0.966*;132 L 0.956*;133 Q 1.000**;134 K 0.953*;135 H 0.956*;136 G 0.964*;140 A 0.998**;141 L 0.977*;142 V 0.956*;143 M 0.997**;145 F 0.998**;147 E 1.000**;148 T 0.994**;149 S 0.998**;150 A 0.953*;151 K 0.999**;153 Q 0.998**;154 L 1.000**;156 E 0.971*;157 E 0.997**;158 I 0.969*;159 A 0.998**;160 K 0.972*;161 R 0.998**;	GAUG00020342	PREDICTED: ras-related protein RABF1 [Gossypium raimondii]	-	-	-	-	GO:0043231//intracellular membrane-bounded organelle;GO:0031090//organelle membrane;GO:0005768//endosome;GO:0016020//membrane;GO:0043227//membrane-bounded organelle;GO:0043226//organelle;GO:0044444//cytoplasmic part;GO:0005623//cell;GO:0044422//organelle part;GO:0044440//endosomal part;GO:0012505//endomembrane system;GO:0044464//cell part;GO:0005737//cytoplasm;GO:0043229//intracellular organelle;…	GO:0001883//purine nucleoside binding;GO:0032549//ribonucleoside binding;GO:0036094//small molecule binding;GO:1901363//heterocyclic compound binding;GO:0017111//nucleoside-triphosphatase activity;GO:0016787//hydrolase activity;GO:0001882//nucleoside binding;GO:0016818//hydrolase activity, acting on acid anhydrides, in phosphorus-containing anhydrides;GO:0097159//organic cyclic compound binding;G…	GO:0007154//cell communication;GO:0046907//intracellular transport;GO:0051179//localization;GO:0044765//single-organism transport;GO:0044700//single organism signaling;GO:0033036//macromolecule localization;GO:0044763//single-organism cellular process;GO:0045184//establishment of protein localization;GO:0006886//intracellular protein transport;GO:0007165//signal transduction;GO:0051641//cellular …
GAUG00027406	ORTHOMCL9127	Gau	0	603.866	1 C 0.999**;2 S 0.999**;5 F 0.973*;6 I 0.993**;7 S 0.992**;8 V 0.993**;10 T 0.986*;12 S 0.997**;13 N 0.999**;15 L 0.997**;	GAUG00027406	ent-kaur-16-ene synthase, chloroplastic-like [Gossypium hirsutum]	-	-	-	-	GO:0043227//membrane-bounded organelle;GO:0043229//intracellular organelle;GO:0005623//cell;GO:0044446//intracellular organelle part;GO:0044422//organelle part;GO:0009532//plastid stroma;GO:0009536//plastid;GO:0044424//intracellular part;GO:0005622//intracellular;GO:0044464//cell part;GO:0043231//intracellular membrane-bounded organelle;GO:0005737//cytoplasm;GO:0044435//plastid part;GO:0044444//c…	GO:0016838//carbon-oxygen lyase activity, acting on phosphates;GO:0010333//terpene synthase activity;GO:0005488//binding;GO:0016829//lyase activity;GO:0043167//ion binding;GO:0016835//carbon-oxygen lyase activity;GO:0043169//cation binding;GO:0003824//catalytic activity	GO:0016101//diterpenoid metabolic process;GO:0019752//carboxylic acid metabolic process;GO:0051716//cellular response to stimulus;GO:0071704//organic substance metabolic process;GO:0006721//terpenoid metabolic process;GO:0009755//hormone-mediated signaling pathway;GO:0010033//response to organic substance;GO:1901700//response to oxygen-containing compound;GO:0044237//cellular metabolic process;GO…
GAUG00014138	ORTHOMCL9131	Gau	0	999	2 A 0.991**;3 A 0.995**;4 E 0.997**;7 T 0.998**;8 R 0.998**;11 N 0.978*;13 E 0.997**;	GAUG00014138	PREDICTED: ubiquitin-like modifier-activating enzyme 5 [Gossypium arboreum]	-	-	-	-	-	GO:0032550//purine ribonucleoside binding;GO:0097159//organic cyclic compound binding;GO:0001882//nucleoside binding;GO:0016491//oxidoreductase activity;GO:0003824//catalytic activity;GO:0036094//small molecule binding;GO:0043167//ion binding;GO:0043169//cation binding;GO:0032549//ribonucleoside binding;GO:0016614//oxidoreductase activity, acting on CH-OH group of donors;GO:0097367//carbohydrate …	GO:0044710//single-organism metabolic process;GO:0008152//metabolic process;GO:0044699//single-organism process
GAUG00013862	ORTHOMCL9138	Gau	1e-09	999	299 V 0.984*;300 N 0.970*;301 R 0.977*;304 L 0.993**;	GAUG00013862	PREDICTED: (S)-ureidoglycine aminohydrolase [Gossypium raimondii]	-	-	-	-	GO:0044424//intracellular part;GO:0005623//cell;GO:0043227//membrane-bounded organelle;GO:0043229//intracellular organelle;GO:0043226//organelle;GO:0005622//intracellular;GO:0043231//intracellular membrane-bounded organelle;GO:0044464//cell part	GO:0016787//hydrolase activity;GO:0043167//ion binding;GO:0016813//hydrolase activity, acting on carbon-nitrogen (but not peptide) bonds, in linear amidines;GO:0043169//cation binding;GO:0005488//binding;GO:0016810//hydrolase activity, acting on carbon-nitrogen (but not peptide) bonds;GO:0001071//nucleic acid binding transcription factor activity;GO:0003824//catalytic activity	GO:0044237//cellular metabolic process;GO:0006725//cellular aromatic compound metabolic process;GO:0034641//cellular nitrogen compound metabolic process;GO:0044264//cellular polysaccharide metabolic process;GO:0044260//cellular macromolecule metabolic process;GO:0044699//single-organism process;GO:0044262//cellular carbohydrate metabolic process;GO:0006139//nucleobase-containing compound metaboli…
GAUG00044429	ORTHOMCL9144	Gau	0	540.599	361 S 0.989*;363 G 0.978*;364 H 0.980*;365 A 0.995**;	GAUG00044429	PREDICTED: thiol-disulfide oxidoreductase LTO1 [Gossypium arboreum]	-	-	-	-	GO:0043229//intracellular organelle;GO:0043227//membrane-bounded organelle;GO:0005622//intracellular;GO:0005623//cell;GO:0044444//cytoplasmic part;GO:0043226//organelle;GO:0005737//cytoplasm;GO:0043231//intracellular membrane-bounded organelle;GO:0044464//cell part;GO:0009536//plastid;GO:0044424//intracellular part	GO:0016651//oxidoreductase activity, acting on NAD(P)H;GO:0016655//oxidoreductase activity, acting on NAD(P)H, quinone or similar compound as acceptor;GO:0016491//oxidoreductase activity;GO:0003824//catalytic activity	GO:0009987//cellular process;GO:0044085//cellular component biogenesis;GO:0006753//nucleoside phosphate metabolic process;GO:0044042//glucan metabolic process;GO:0043623//cellular protein complex assembly;GO:0006082//organic acid metabolic process;GO:0008152//metabolic process;GO:0006733//oxidoreduction coenzyme metabolic process;GO:0071822//protein complex subunit organization;GO:0044710//single…
GAUG00007745	ORTHOMCL9145	Gau	1.26e-05	230.672	1 P 0.982*;	GAUG00007745	PREDICTED: ATP-dependent DNA helicase Q-like 3 [Gossypium hirsutum]	-	-	-	-	-	GO:0016462//pyrophosphatase activity;GO:0016787//hydrolase activity;GO:0005488//binding;GO:0097159//organic cyclic compound binding;GO:0016818//hydrolase activity, acting on acid anhydrides, in phosphorus-containing anhydrides;GO:0004386//helicase activity;GO:0043167//ion binding;GO:0003824//catalytic activity;GO:0003678//DNA helicase activity;GO:0017111//nucleoside-triphosphatase activity;GO:190…	GO:0006725//cellular aromatic compound metabolic process;GO:0006259//DNA metabolic process;GO:1901360//organic cyclic compound metabolic process;GO:0034641//cellular nitrogen compound metabolic process;GO:0044260//cellular macromolecule metabolic process;GO:0006807//nitrogen compound metabolic process;GO:0044238//primary metabolic process;GO:0090304//nucleic acid metabolic process;GO:0006139//nuc…
GAUG00018783	ORTHOMCL9149	Gau	4e-09	999	1 T 0.990*;2 G 0.995**;11 N 0.995**;12 L 0.993**;14 R 0.999**;15 V 0.986*;17 L 0.987*;	GAUG00018783	PREDICTED: 15-cis-phytoene desaturase, chloroplastic/chromoplastic [Gossypium raimondii]	-	-	-	-	GO:0043231//intracellular membrane-bounded organelle;GO:0044422//organelle part;GO:0043227//membrane-bounded organelle;GO:0043226//organelle;GO:0009526//plastid envelope;GO:0005622//intracellular;GO:0031976//plastid thylakoid;GO:0044424//intracellular part;GO:0044446//intracellular organelle part;GO:0009579//thylakoid;GO:0044464//cell part;GO:0043229//intracellular organelle;GO:0044444//cytoplasm…	GO:0016627//oxidoreductase activity, acting on the CH-CH group of donors;GO:0003824//catalytic activity;GO:0016491//oxidoreductase activity	GO:0006796//phosphate-containing compound metabolic process;GO:0043412//macromolecule modification;GO:0044237//cellular metabolic process;GO:0006468//protein phosphorylation;GO:0006464//cellular protein modification process;GO:0036211//protein modification process;GO:0044238//primary metabolic process;GO:0065007//biological regulation;GO:0044710//single-organism metabolic process;GO:0050789//regu…
GAUG00047732	ORTHOMCL9172	Gau	0.000120245	238.761	1 R 0.952*;	GAUG00047732	PREDICTED: tRNA(His) guanylyltransferase 1-like isoform X1 [Gossypium hirsutum]	-	-	-	-	-	GO:0003824//catalytic activity;GO:0016779//nucleotidyltransferase activity;GO:0016772//transferase activity, transferring phosphorus-containing groups;GO:0016740//transferase activity	-
GAUG00043071	ORTHOMCL9175	Gau	0	818.636	40 L 0.999**;41 C 1.000**;43 H 0.998**;44 E 0.999**;47 Q 0.999**;49 T 0.995**;50 K 1.000**;51 M 0.955*;52 D 0.965*;53 M 0.999**;54 G 1.000**;55 P 1.000**;57 P 0.999**;58 K 0.998**;60 H 0.999**;62 L 0.998**;65 R 1.000**;66 K 0.995**;67 E 0.959*;328 S 0.998**;329 K 0.997**;330 E 0.964*;332 S 0.974*;333 R 0.967*;334 D 0.996**;335 R 0.996**;338 E 0.999**;339 P 0.988*;340 S 0.993**;341 R 1.000**;342 D…	GAUG00043071	LUC7 domain-containing protein [Cephalotus follicularis]	-	-	-	-	GO:0030532//small nuclear ribonucleoprotein complex;GO:0044464//cell part;GO:1990904//ribonucleoprotein complex;GO:0043229//intracellular organelle;GO:0005634//nucleus;GO:0005622//intracellular;GO:0043231//intracellular membrane-bounded organelle;GO:0043226//organelle;GO:0044446//intracellular organelle part;GO:0097525//spliceosomal snRNP complex;GO:0044428//nuclear part;GO:0044424//intracellular…	-	GO:0034622//cellular macromolecular complex assembly;GO:0065003//macromolecular complex assembly;GO:0071826//ribonucleoprotein complex subunit organization;GO:0009987//cellular process;GO:0044085//cellular component biogenesis;GO:0043933//macromolecular complex subunit organization;GO:0022618//ribonucleoprotein complex assembly;GO:0016043//cellular component organization;GO:0022607//cellular comp…
GAUG00003976	ORTHOMCL9185	Gau	0.00130424	999	1 M 0.991**;2 S 0.986*;3 A 1.000**;	GAUG00003976	PREDICTED: cytochrome c oxidase assembly protein COX19-like [Gossypium raimondii]	-	-	-	-	-	-	-
GAUG00014647	ORTHOMCL9200	Gau	0	999	1 L 0.983*;2 V 0.953*;3 S 0.991**;4 L 0.990**;5 K 0.992**;	GAUG00014647	PREDICTED: protein ABA DEFICIENT 4, chloroplastic [Gossypium arboreum]	-	-	-	-	-	-	-
GAUG00033253	ORTHOMCL9202	Gau	0	740.056	133 L 0.993**;164 L 0.999**;165 N 1.000**;166 E 0.994**;167 C 1.000**;168 E 0.993**;169 S 1.000**;170 E 0.993**;171 A 1.000**;172 L 0.970*;173 S 1.000**;174 Y 0.994**;175 Y 0.993**;176 H 0.994**;177 V 0.994**;178 L 0.999**;179 V 0.994**;180 G 1.000**;181 G 1.000**;	GAUG00033253	PREDICTED: nudix hydrolase 23, chloroplastic-like [Gossypium hirsutum]	-	-	-	-	GO:0044424//intracellular part;GO:0005623//cell;GO:0044464//cell part;GO:0043231//intracellular membrane-bounded organelle;GO:0043227//membrane-bounded organelle;GO:0043229//intracellular organelle;GO:0043226//organelle;GO:0005622//intracellular	GO:0043169//cation binding;GO:0016462//pyrophosphatase activity;GO:0016787//hydrolase activity;GO:0004551//nucleotide diphosphatase activity;GO:0003824//catalytic activity;GO:0016817//hydrolase activity, acting on acid anhydrides;GO:0005488//binding;GO:0043167//ion binding;GO:0016818//hydrolase activity, acting on acid anhydrides, in phosphorus-containing anhydrides	GO:0034641//cellular nitrogen compound metabolic process;GO:0009987//cellular process;GO:0044237//cellular metabolic process;GO:0008152//metabolic process;GO:0006807//nitrogen compound metabolic process
GAUG00008634	ORTHOMCL9233	Gau	0	999	340 D 0.971*;1435 R 0.997**;1436 F 0.972*;1441 H 0.996**;1443 G 0.963*;1554 M 0.970*;	GAUG00008634	Nucleotidyltransferase family protein isoform 2 [Theobroma cacao]	-	-	-	-	-	GO:0016772//transferase activity, transferring phosphorus-containing groups;GO:0003824//catalytic activity;GO:0016740//transferase activity	-
GAUG00042592	ORTHOMCL9248	Gau	0.0002064	999	216 V 0.955*;	GAUG00042592	PREDICTED: probable acyl-activating enzyme 17, peroxisomal [Gossypium arboreum]	-	-	-	-	GO:0005622//intracellular;GO:0042579//microbody;GO:0043226//organelle;GO:0043231//intracellular membrane-bounded organelle;GO:0043227//membrane-bounded organelle;GO:0044424//intracellular part;GO:0043229//intracellular organelle;GO:0005737//cytoplasm;GO:0044444//cytoplasmic part;GO:0044464//cell part;GO:0005623//cell	GO:0003824//catalytic activity	GO:0044710//single-organism metabolic process;GO:0009987//cellular process;GO:0032787//monocarboxylic acid metabolic process;GO:0044281//small molecule metabolic process;GO:0044238//primary metabolic process;GO:0019752//carboxylic acid metabolic process;GO:0044237//cellular metabolic process;GO:0043436//oxoacid metabolic process;GO:0071704//organic substance metabolic process;GO:0006082//organic …
GAUG00003915	ORTHOMCL9252	Gau	0	999	168 T 0.998**;169 P 1.000**;170 S 0.998**;171 S 0.999**;173 M 0.994**;175 R 0.998**;267 I 0.952*;269 L 0.998**;270 S 0.998**;271 Y 1.000**;272 P 0.998**;273 Y 0.998**;274 M 0.995**;276 P 1.000**;277 T 0.998**;278 H 0.998**;279 A 0.995**;280 G 0.988*;282 Q 1.000**;285 F 0.981*;286 K 0.989*;	GAUG00003915	NAD(P)-binding Rossmann-fold superfamily protein [Theobroma cacao]	-	-	-	-	GO:0005737//cytoplasm;GO:0044444//cytoplasmic part;GO:0043227//membrane-bounded organelle;GO:0044446//intracellular organelle part;GO:0009536//plastid;GO:0044424//intracellular part;GO:0044464//cell part;GO:0043231//intracellular membrane-bounded organelle;GO:0044422//organelle part;GO:0005623//cell;GO:0044435//plastid part;GO:0005622//intracellular;GO:0009507//chloroplast;GO:0043226//organelle;G…	-	-
GAUG00005631	ORTHOMCL9255	Gau	0	999	1 M 0.999**;3 K 1.000**;4 K 0.967*;177 M 0.996**;178 E 0.999**;179 K 0.994**;180 L 0.969*;181 E 0.998**;	GAUG00005631	PREDICTED: malignant T-cell-amplified sequence 1 homolog [Gossypium hirsutum]	-	-	-	-	GO:0044424//intracellular part;GO:0044444//cytoplasmic part;GO:0005622//intracellular;GO:0044464//cell part;GO:0005737//cytoplasm;GO:0005623//cell	GO:0005488//binding;GO:1901363//heterocyclic compound binding;GO:0003676//nucleic acid binding;GO:0097159//organic cyclic compound binding	GO:0006082//organic acid metabolic process;GO:0043436//oxoacid metabolic process;GO:0016053//organic acid biosynthetic process;GO:0046394//carboxylic acid biosynthetic process;GO:0044272//sulfur compound biosynthetic process;GO:0044763//single-organism cellular process;GO:0009987//cellular process;GO:0006807//nitrogen compound metabolic process;GO:1901564//organonitrogen compound metabolic proces…
GAUG00006340	ORTHOMCL9258	Gau	0	999	273 S 0.969*;275 S 0.958*;276 R 0.967*;281 Q 0.994**;284 S 0.988*;285 E 0.998**;287 V 0.975*;289 A 0.993**;290 S 0.976*;291 C 0.992**;292 Y 0.996**;293 N 0.998**;294 G 0.986*;	GAUG00006340	PREDICTED: nucleolar MIF4G domain-containing protein 1-like [Gossypium hirsutum]	-	-	-	-	-	GO:0005488//binding;GO:0097159//organic cyclic compound binding;GO:0003676//nucleic acid binding;GO:1901363//heterocyclic compound binding	GO:0044237//cellular metabolic process;GO:0071704//organic substance metabolic process;GO:0090304//nucleic acid metabolic process;GO:0034641//cellular nitrogen compound metabolic process;GO:0003006//developmental process involved in reproduction;GO:1901360//organic cyclic compound metabolic process;GO:0046483//heterocycle metabolic process;GO:0006310//DNA recombination;GO:0044238//primary metabol…
GAUG00000616	ORTHOMCL9269	Gau	6.31e-05	661.631	136 K 0.984*;137 A 0.979*;	GAUG00000616	PREDICTED: G patch domain-containing protein 8-like [Gossypium hirsutum]	-	-	-	-	-	GO:0043169//cation binding;GO:0005488//binding;GO:0043167//ion binding	-
GAUG00012378	ORTHOMCL9272	Gau	0	999	155 S 0.997**;156 S 0.996**;159 K 0.985*;161 W 0.986*;163 T 0.997**;164 D 0.997**;167 P 0.988*;	GAUG00012378	PREDICTED: probable plastid-lipid-associated protein 12, chloroplastic isoform X1 [Gossypium hirsutum]	-	-	-	-	GO:0044424//intracellular part;GO:0044444//cytoplasmic part;GO:0005622//intracellular;GO:0009536//plastid;GO:0044446//intracellular organelle part;GO:0009507//chloroplast;GO:0009579//thylakoid;GO:0044464//cell part;GO:0044422//organelle part;GO:0005623//cell;GO:0009526//plastid envelope;GO:0043227//membrane-bounded organelle;GO:0031967//organelle envelope;GO:0043226//organelle;GO:0031975//envelop…	-	GO:1901360//organic cyclic compound metabolic process;GO:0044710//single-organism metabolic process;GO:0006807//nitrogen compound metabolic process;GO:0072524//pyridine-containing compound metabolic process;GO:0044237//cellular metabolic process;GO:0006793//phosphorus metabolic process;GO:0051186//cofactor metabolic process;GO:0071840//cellular component organization or biogenesis;GO:0019637//org…
GAUG00009635	ORTHOMCL9274	Gau	0	999	465 L 0.997**;466 P 0.994**;474 T 0.969*;	GAUG00009635	Riboflavin biosynthesis RibD [Gossypium arboreum]	-	-	-	-	GO:0043229//intracellular organelle;GO:0005623//cell;GO:0044444//cytoplasmic part;GO:0005737//cytoplasm;GO:0043231//intracellular membrane-bounded organelle;GO:0009536//plastid;GO:0044464//cell part;GO:0044424//intracellular part;GO:0043226//organelle;GO:0005622//intracellular;GO:0043227//membrane-bounded organelle	GO:0046872//metal ion binding;GO:0097159//organic cyclic compound binding;GO:0003824//catalytic activity;GO:0016814//hydrolase activity, acting on carbon-nitrogen (but not peptide) bonds, in cyclic amidines;GO:1901265//nucleoside phosphate binding;GO:1901363//heterocyclic compound binding;GO:0000166//nucleotide binding;GO:0016614//oxidoreductase activity, acting on CH-OH group of donors;GO:001661…	GO:0016043//cellular component organization;GO:0046483//heterocycle metabolic process;GO:0044281//small molecule metabolic process;GO:0071704//organic substance metabolic process;GO:0006807//nitrogen compound metabolic process;GO:0009117//nucleotide metabolic process;GO:0044763//single-organism cellular process;GO:0006793//phosphorus metabolic process;GO:0034641//cellular nitrogen compound metabo…
GAUG00035134	ORTHOMCL9275	Gau	0	999	147 V 0.995**;149 R 1.000**;150 M 0.996**;151 S 0.997**;153 S 0.997**;154 G 0.964*;156 D 0.998**;157 S 0.978*;158 E 0.968*;159 A 0.999**;160 E 1.000**;162 A 0.965*;163 D 0.969*;164 S 0.997**;	GAUG00035134	BnaC02g37870D [Brassica napus]	-	-	-	-	-	-	-
GAUG00010045	ORTHOMCL9296	Gau	0	999	643 V 0.989*;645 E 0.999**;648 R 0.988*;649 V 0.991**;652 E 0.987*;653 G 0.998**;655 P 0.993**;656 T 0.979*;657 N 0.951*;661 S 0.988*;662 E 0.989*;665 E 0.950*;666 R 0.998**;670 L 0.998**;672 P 0.996**;673 E 0.999**;675 L 0.982*;700 G 0.996**;703 K 0.985*;	GAUG00010045	PREDICTED: myosin-16 [Gossypium raimondii]	-	-	-	-	GO:0043226//organelle;GO:0005622//intracellular;GO:0043229//intracellular organelle;GO:0005623//cell;GO:0044424//intracellular part;GO:0044464//cell part	GO:0003824//catalytic activity;GO:0005515//protein binding;GO:0016787//hydrolase activity;GO:0005488//binding	GO:0051179//localization;GO:0051640//organelle localization;GO:0051641//cellular localization
GAUG00004632	ORTHOMCL9305	Gau	1.9e-07	999	930 H 0.956*;931 N 0.960*;	GAUG00004632	PREDICTED: dicer-like protein 4 isoform X3 [Gossypium arboreum]	-	-	-	-	GO:0043229//intracellular organelle;GO:0043226//organelle;GO:0043231//intracellular membrane-bounded organelle;GO:0044464//cell part;GO:0043227//membrane-bounded organelle;GO:0044424//intracellular part;GO:0005622//intracellular;GO:0005623//cell	GO:0016893//endonuclease activity, active with either ribo- or deoxyribonucleic acids and producing 5'-phosphomonoesters;GO:0004518//nuclease activity;GO:0016787//hydrolase activity;GO:0001883//purine nucleoside binding;GO:0032549//ribonucleoside binding;GO:0097367//carbohydrate derivative binding;GO:0043167//ion binding;GO:0016887//ATPase activity;GO:0004521//endoribonuclease activity;GO:0017111…	GO:0044267//cellular protein metabolic process;GO:0044260//cellular macromolecule metabolic process;GO:0016568//chromatin modification;GO:0006325//chromatin organization;GO:0043170//macromolecule metabolic process;GO:0050896//response to stimulus;GO:0019219//regulation of nucleobase-containing compound metabolic process;GO:1901701//cellular response to oxygen-containing compound;GO:0016441//postt…
GAUG00000193	ORTHOMCL9310	Gau	0	999	1 M 0.999**;4 R 0.999**;6 T 0.990*;8 K 0.993**;10 F 0.999**;	GAUG00000193	PREDICTED: actin-related protein 4 [Gossypium raimondii]	-	-	-	-	GO:0043233//organelle lumen;GO:0044451//nucleoplasm part;GO:0043189//H4/H2A histone acetyltransferase complex;GO:0043228//non-membrane-bounded organelle;GO:0005654//nucleoplasm;GO:1990234//transferase complex;GO:0043234//protein complex;GO:0043231//intracellular membrane-bounded organelle;GO:1902493//acetyltransferase complex;GO:0044424//intracellular part;GO:0044428//nuclear part;GO:0043229//int…	GO:0005198//structural molecule activity	GO:0044238//primary metabolic process;GO:1901699//cellular response to nitrogen compound;GO:0006259//DNA metabolic process;GO:0051252//regulation of RNA metabolic process;GO:0016568//chromatin modification;GO:0000904//cell morphogenesis involved in differentiation;GO:0048571//long-day photoperiodism;GO:0010608//posttranscriptional regulation of gene expression;GO:0044763//single-organism cellular…
GAUG00005842	ORTHOMCL9330	Gau	0	999	3 C 0.999**;43 S 0.998**;44 V 0.982*;45 S 0.996**;46 T 0.997**;161 N 0.952*;162 I 0.957*;163 I 0.985*;165 K 0.996**;300 M 0.995**;306 R 0.999**;307 V 0.979*;314 A 1.000**;	GAUG00005842	PREDICTED: pseudouridylate synthase 7 homolog isoform X1 [Gossypium hirsutum]	-	-	-	-	-	-	-
GAUG00043165	ORTHOMCL9341	Gau	0	999	178 Y 0.990**;180 F 0.991**;187 F 0.989*;188 V 0.984*;190 V 0.994**;	GAUG00043165	PREDICTED: protein FATTY ACID EXPORT 1, chloroplastic isoform X2 [Gossypium arboreum]	-	-	-	-	-	-	-
GAUG00029244	ORTHOMCL9352	Gau	0.00301169	999	5 A 0.989*;131 S 0.989*;148 S 0.988*;202 C 0.999**;	GAUG00029244	PREDICTED: protein LURP-one-related 6 [Gossypium raimondii]	-	-	-	-	-	-	-
GAUG00023186	ORTHOMCL9360	Gau	5e-09	999	166 F 0.986*;167 D 0.982*;168 H 0.986*;169 D 0.986*;	GAUG00023186	PREDICTED: DNA polymerase I isoform X1 [Gossypium arboreum]	-	-	-	-	-	GO:0016787//hydrolase activity;GO:0003824//catalytic activity;GO:0004527//exonuclease activity;GO:0004518//nuclease activity;GO:0016788//hydrolase activity, acting on ester bonds	GO:0044237//cellular metabolic process;GO:0043170//macromolecule metabolic process;GO:0071704//organic substance metabolic process;GO:0046483//heterocycle metabolic process;GO:0090304//nucleic acid metabolic process;GO:0006725//cellular aromatic compound metabolic process;GO:0008152//metabolic process;GO:1901360//organic cyclic compound metabolic process;GO:0034641//cellular nitrogen compound met…
GAUG00025014	ORTHOMCL9367	Gau	0.00040121	999	1 Q 0.952*;	GAUG00025014	PREDICTED: mediator of RNA polymerase II transcription subunit 27-like [Gossypium hirsutum]	-	-	-	-	-	-	-
GAUG00038341	ORTHOMCL9376	Gau	3.14e-05	506.213	426 R 0.986*;	GAUG00038341	General transcription factor 3C polypeptide 2 [Gossypium arboreum]	-	-	-	-	-	-	-
GAUG00024209	ORTHOMCL9377	Gau	0	999	1 M 0.993**;4 T 0.991**;	GAUG00024209	PREDICTED: craniofacial development protein 1-like [Gossypium hirsutum]	-	-	-	-	-	-	-
GAUG00041114	ORTHOMCL9383	Gau	0	999	1 N 0.983*;2 S 0.967*;3 S 0.998**;4 S 0.999**;5 F 0.972*;6 L 1.000**;7 D 0.999**;8 K 0.998**;9 M 0.968*;12 R 0.999**;13 L 0.976*;14 A 1.000**;15 G 0.999**;16 G 1.000**;17 H 1.000**;19 R 0.980*;20 L 0.998**;21 I 0.973*;22 N 0.999**;23 E 0.981*;148 A 0.971*;	GAUG00041114	PREDICTED: ribosomal RNA-processing protein 8-like [Gossypium hirsutum]	-	-	-	-	-	GO:0003824//catalytic activity	GO:0008152//metabolic process
GAUG00021106	ORTHOMCL9398	Gau	0	968.231	14 M 0.982*;15 S 0.998**;16 P 0.999**;20 L 0.964*;21 Q 0.998**;22 Q 1.000**;23 Q 0.965*;24 P 0.953*;26 I 0.994**;27 L 0.998**;30 P 0.966*;31 F 0.971*;34 F 0.954*;35 Q 0.972*;36 E 1.000**;37 L 0.999**;80 K 0.961*;	GAUG00021106	PREDICTED: stress enhanced protein 1, chloroplastic [Gossypium hirsutum]	-	-	-	-	-	-	GO:0044237//cellular metabolic process;GO:0009987//cellular process;GO:0008152//metabolic process
GAUG00044935	ORTHOMCL9405	Gau	0	999	1 M 0.999**;2 K 0.996**;3 E 1.000**;5 H 0.995**;6 L 0.969*;7 F 0.998**;8 F 1.000**;9 T 0.974*;10 L 0.999**;11 I 0.996**;12 L 0.967*;13 L 0.964*;14 L 0.998**;15 V 0.999**;18 T 0.961*;21 F 0.999**;22 H 0.987*;23 A 0.999**;24 H 0.999**;25 A 1.000**;26 A 0.999**;28 A 0.999**;31 L 0.998**;32 I 0.952*;33 K 1.000**;34 H 0.997**;35 L 0.952*;36 S 0.961*;37 S 0.999**;38 L 0.995**;40 K 0.994**;41 W 0.963*;4…	GAUG00044935	NHL domain-containing protein isoform 3 [Theobroma cacao]	-	-	-	-	-	-	GO:0046394//carboxylic acid biosynthetic process;GO:0019752//carboxylic acid metabolic process;GO:0006955//immune response;GO:0044249//cellular biosynthetic process;GO:0044710//single-organism metabolic process;GO:0044237//cellular metabolic process;GO:0009987//cellular process;GO:0044238//primary metabolic process;GO:0006807//nitrogen compound metabolic process;GO:0008652//cellular amino acid bi…
GAUG00016381	ORTHOMCL9416	Gau	0	999	195 V 0.971*;196 C 1.000**;198 L 0.999**;199 T 0.998**;203 T 0.988*;205 Q 1.000**;210 R 0.999**;211 N 1.000**;213 A 0.998**;214 C 0.997**;215 G 0.999**;216 V 0.986*;217 A 0.998**;218 V 0.996**;219 Y 0.995**;	GAUG00016381	PREDICTED: phospholipid-transporting ATPase 2 isoform X1 [Gossypium raimondii]	-	-	-	-	GO:0016020//membrane;GO:0044425//membrane part;GO:0031224//intrinsic component of membrane	GO:0005215//transporter activity;GO:0032549//ribonucleoside binding;GO:0001882//nucleoside binding;GO:0005319//lipid transporter activity;GO:0043169//cation binding;GO:0097367//carbohydrate derivative binding;GO:0001883//purine nucleoside binding;GO:0008324//cation transmembrane transporter activity;GO:0003824//catalytic activity;GO:0046872//metal ion binding;GO:0036094//small molecule binding;GO…	GO:0044765//single-organism transport;GO:0015748//organophosphate ester transport;GO:0051234//establishment of localization;GO:0006820//anion transport;GO:0006869//lipid transport;GO:0006810//transport;GO:1902578//single-organism localization;GO:0051179//localization;GO:0015711//organic anion transport;GO:0010876//lipid localization;GO:0006812//cation transport;GO:0006811//ion transport;GO:007170…
GAUG00044987	ORTHOMCL9433	Gau	3.85e-07	192.099	1 C 1.000**;2 F 0.954*;3 V 0.994**;4 N 0.998**;179 D 0.958*;	GAUG00044987	peroxidase P7-like precursor [Gossypium hirsutum]	-	-	-	-	-	GO:0097159//organic cyclic compound binding;GO:0046906//tetrapyrrole binding;GO:1901363//heterocyclic compound binding;GO:0005488//binding;GO:0043169//cation binding;GO:0043167//ion binding;GO:0003824//catalytic activity	GO:0044710//single-organism metabolic process;GO:0006950//response to stress;GO:0050896//response to stimulus;GO:0008152//metabolic process;GO:0044699//single-organism process
GAUG00033339	ORTHOMCL9442	Gau	0.000166611	123.877	1 S 0.957*;	GAUG00033339	PREDICTED: U1 small nuclear ribonucleoprotein 70 kDa-like isoform X1 [Gossypium hirsutum]	-	-	-	-	-	-	-
GAUG00037719	ORTHOMCL9444	Gau	0	333.13	1 M 0.979*;3 S 0.961*;4 R 1.000**;177 N 0.953*;179 E 1.000**;181 V 0.992**;182 L 0.978*;185 V 0.997**;186 C 0.998**;187 N 0.998**;190 V 0.959*;191 G 0.998**;193 L 0.974*;194 F 0.967*;195 L 0.997**;196 D 1.000**;197 L 0.971*;198 V 0.963*;199 E 0.982*;200 M 0.997**;201 F 0.999**;202 G 0.974*;205 S 0.999**;206 V 0.997**;207 Y 0.998**;208 A 0.959*;209 G 0.998**;210 F 0.997**;212 S 0.999**;213 V 0.996…	GAUG00037719	PREDICTED: probable plastidic glucose transporter 1 [Gossypium hirsutum]	-	-	-	-	GO:0044464//cell part;GO:0043226//organelle;GO:0005623//cell;GO:0016020//membrane;GO:0009536//plastid;GO:0005737//cytoplasm;GO:0043231//intracellular membrane-bounded organelle;GO:0043229//intracellular organelle;GO:0044424//intracellular part;GO:0044444//cytoplasmic part;GO:0005622//intracellular;GO:0043227//membrane-bounded organelle	GO:0005215//transporter activity;GO:0022857//transmembrane transporter activity	GO:0051179//localization;GO:0051234//establishment of localization;GO:0006810//transport;GO:0044699//single-organism process;GO:0044765//single-organism transport;GO:1902578//single-organism localization
GAUG00008063	ORTHOMCL9454	Gau	0	999	262 V 0.994**;263 R 0.982*;265 T 0.989*;267 S 0.960*;269 E 0.998**;272 A 0.988*;274 Q 0.956*;275 T 0.993**;276 S 0.992**;278 N 0.999**;279 T 0.964*;	GAUG00008063	PREDICTED: probable D-amino acid oxidase PA4548 [Gossypium hirsutum]	-	-	-	-	-	-	GO:0044710//single-organism metabolic process;GO:0008152//metabolic process;GO:0044699//single-organism process
GAUG00036596	ORTHOMCL9459	Gau	0	999	97 I 0.953*;230 L 0.950*;279 V 0.955*;280 S 0.998**;282 N 0.997**;283 L 1.000**;284 S 0.988*;285 C 0.997**;286 S 0.998**;287 N 0.998**;288 L 0.953*;	GAUG00036596	PREDICTED: pantoate--beta-alanine ligase isoform X2 [Gossypium raimondii]	-	-	-	-	GO:0005737//cytoplasm;GO:0044444//cytoplasmic part;GO:0044464//cell part;GO:0005622//intracellular;GO:0005623//cell;GO:0044424//intracellular part	GO:0005488//binding;GO:0032550//purine ribonucleoside binding;GO:0003824//catalytic activity;GO:0005515//protein binding;GO:0001883//purine nucleoside binding;GO:0032549//ribonucleoside binding;GO:0001882//nucleoside binding;GO:0097159//organic cyclic compound binding;GO:0036094//small molecule binding;GO:1901363//heterocyclic compound binding;GO:0016881//acid-amino acid ligase activity;GO:004698…	GO:0000003//reproduction;GO:0044237//cellular metabolic process;GO:0051186//cofactor metabolic process;GO:0006732//coenzyme metabolic process;GO:0009108//coenzyme biosynthetic process;GO:0051188//cofactor biosynthetic process;GO:0009987//cellular process;GO:0003006//developmental process involved in reproduction;GO:0022414//reproductive process;GO:0044249//cellular biosynthetic process;GO:0008152…
GAUG00042777	ORTHOMCL9470	Gau	0.00176406	351.472	61 C 0.970*;	GAUG00042777	PREDICTED: serine/threonine-protein kinase AtPK2/AtPK19-like [Gossypium arboreum]	-	-	-	-	GO:0005623//cell;GO:0032991//macromolecular complex;GO:0005622//intracellular;GO:0044424//intracellular part;GO:0030529//intracellular ribonucleoprotein complex;GO:1990904//ribonucleoprotein complex;GO:0044464//cell part	GO:0003824//catalytic activity;GO:0032550//purine ribonucleoside binding;GO:0097159//organic cyclic compound binding;GO:1901363//heterocyclic compound binding;GO:0004674//protein serine/threonine kinase activity;GO:0001883//purine nucleoside binding;GO:0097367//carbohydrate derivative binding;GO:0016773//phosphotransferase activity, alcohol group as acceptor;GO:0005488//binding;GO:0032549//ribonu…	GO:0036211//protein modification process;GO:0044260//cellular macromolecule metabolic process;GO:0044237//cellular metabolic process;GO:0043170//macromolecule metabolic process;GO:0006793//phosphorus metabolic process;GO:0008152//metabolic process;GO:0006464//cellular protein modification process;GO:0043412//macromolecule modification;GO:0044238//primary metabolic process;GO:0044267//cellular pro…
GAUG00036004	ORTHOMCL9473	Gau	1e-09	999	221 V 0.986*;225 S 0.957*;228 R 0.990**;231 Y 0.952*;232 R 0.952*;	GAUG00036004	PREDICTED: transmembrane protein DDB_G0273707/DDB_G0273361 [Theobroma cacao]	-	-	-	-	-	-	-
GAUG00040888	ORTHOMCL9500	Gau	0	999	1 M 0.996**;4 S 0.997**;6 E 0.980*;10 R 0.997**;13 Q 0.996**;14 I 0.997**;15 W 0.973*;	GAUG00040888	PREDICTED: sister chromatid cohesion 1 protein 1 [Gossypium arboreum]	-	-	-	-	-	-	-
GAUG00016639	ORTHOMCL9510	Gau	0	999	1 C 0.999**;5 S 0.999**;6 G 0.995**;8 L 0.983*;12 I 0.998**;16 E 0.972*;	GAUG00016639	PREDICTED: F-box/LRR-repeat protein 10-like [Gossypium hirsutum]	-	-	-	-	-	-	-
GAUG00022061	ORTHOMCL9524	Gau	0	979.892	192 E 0.976*;381 M 0.980*;384 E 0.982*;386 G 0.992**;392 Q 0.988*;393 F 0.991**;403 A 0.999**;404 F 0.991**;418 W 0.990*;421 P 0.999**;424 N 0.988*;	GAUG00022061	PREDICTED: 2,4-dichlorophenol 6-monooxygenase-like [Gossypium hirsutum]	-	-	-	-	-	-	-
GAUG00049032	ORTHOMCL9529	Gau	0	331.335	1 M 0.980*;2 A 0.975*;7 N 0.989*;9 L 0.999**;10 C 0.989*;11 F 0.990**;12 Y 0.978*;14 K 0.999**;16 A 0.990*;18 L 0.968*;20 M 0.983*;21 F 0.974*;22 F 0.997**;23 S 0.992**;24 G 0.992**;25 A 0.983*;26 V 0.956*;28 C 0.989*;31 V 0.987*;	GAUG00049032	PREDICTED: phosphatidylinositol-glycan biosynthesis class X protein isoform X1 [Gossypium raimondii]	-	-	-	-	-	-	GO:0008152//metabolic process;GO:0036211//protein modification process;GO:0009059//macromolecule biosynthetic process;GO:0043170//macromolecule metabolic process;GO:0044260//cellular macromolecule metabolic process;GO:0044267//cellular protein metabolic process;GO:0009058//biosynthetic process;GO:0009987//cellular process;GO:1901576//organic substance biosynthetic process;GO:0006464//cellular pro…
GAUG00017860	ORTHOMCL9554	Gau	0	999	299 G 0.993**;303 E 0.992**;304 S 0.992**;306 S 0.994**;308 D 0.984*;310 S 0.969*;312 A 0.992**;314 H 0.993**;	GAUG00017860	PREDICTED: zinc finger protein 830 [Gossypium raimondii]	-	-	-	-	-	-	-
GAUG00008481	ORTHOMCL9575	Gau	2.52e-07	222.536	114 D 0.995**;118 Q 0.999**;121 Q 0.988*;123 D 0.995**;	GAUG00008481	PREDICTED: exosome complex component RRP41 [Gossypium raimondii]	-	-	-	-	-	-	-
GAUG00038641	ORTHOMCL9580	Gau	4e-09	999	387 K 0.997**;	GAUG00038641	PREDICTED: actin-related protein 2 [Gossypium hirsutum]	-	-	-	-	GO:0044424//intracellular part;GO:0044464//cell part;GO:0043228//non-membrane-bounded organelle;GO:0032991//macromolecular complex;GO:0005623//cell;GO:0043229//intracellular organelle;GO:0043232//intracellular non-membrane-bounded organelle;GO:0043226//organelle;GO:0005622//intracellular;GO:0043234//protein complex	GO:0032549//ribonucleoside binding;GO:0001882//nucleoside binding;GO:0036094//small molecule binding;GO:0097367//carbohydrate derivative binding;GO:0005488//binding;GO:0032550//purine ribonucleoside binding;GO:0097159//organic cyclic compound binding;GO:0005515//protein binding;GO:0001883//purine nucleoside binding;GO:1901363//heterocyclic compound binding;GO:0008092//cytoskeletal protein binding	GO:0032501//multicellular organismal process;GO:0090066//regulation of anatomical structure size;GO:0048869//cellular developmental process;GO:0032502//developmental process;GO:1902589//single-organism organelle organization;GO:0051128//regulation of cellular component organization;GO:0051493//regulation of cytoskeleton organization;GO:0016043//cellular component organization;GO:0032271//regulati…
GAUG00004534	ORTHOMCL9595	Gau	0	999	148 I 0.970*;151 F 0.981*;156 C 0.984*;157 R 0.997**;162 C 0.983*;163 R 0.980*;166 H 0.998**;	GAUG00004534	PREDICTED: zinc finger CCCH domain-containing protein 22 [Gossypium arboreum]	-	-	-	-	-	GO:0005488//binding;GO:0043169//cation binding;GO:1901363//heterocyclic compound binding;GO:0097159//organic cyclic compound binding;GO:0003676//nucleic acid binding;GO:0043167//ion binding	-
GAUG00003820	ORTHOMCL9596	Gau	0	999	329 L 0.999**;331 N 0.997**;333 F 0.997**;335 L 0.983*;336 T 0.992**;339 Y 0.996**;341 V 0.989*;344 R 0.999**;348 I 0.999**;351 Q 0.992**;353 I 0.997**;355 K 0.992**;356 S 0.995**;361 K 0.969*;364 K 0.999**;	GAUG00003820	PREDICTED: citrate synthase, mitochondrial [Gossypium arboreum]	-	-	-	-	-	GO:0016746//transferase activity, transferring acyl groups;GO:0003824//catalytic activity;GO:0016740//transferase activity	GO:0044710//single-organism metabolic process;GO:0071704//organic substance metabolic process;GO:0019752//carboxylic acid metabolic process;GO:0044238//primary metabolic process;GO:0005975//carbohydrate metabolic process;GO:0044763//single-organism cellular process;GO:0044281//small molecule metabolic process;GO:0008152//metabolic process;GO:0044237//cellular metabolic process;GO:0009987//cellula…
GAUG00013010	ORTHOMCL9613	Gau	0	999	93 A 0.996**;96 C 0.997**;97 T 0.995**;98 M 0.983*;99 C 0.996**;100 K 0.996**;101 G 0.999**;102 S 0.999**;105 V 0.960*;106 H 0.976*;107 Y 0.995**;108 Q 0.996**;109 V 0.997**;110 K 1.000**;112 Y 0.980*;113 T 0.986*;114 L 0.980*;162 V 0.992**;163 M 0.992**;165 R 1.000**;167 S 0.990*;168 A 0.996**;171 I 0.985*;172 M 0.992**;173 E 0.994**;176 A 0.993**;178 N 0.982*;183 W 0.995**;186 K 0.995**;188 Q 0…	GAUG00013010	AT5G53860 [Arabidopsis thaliana]	-	-	-	-	-	-	-
GAUG00048930	ORTHOMCL9641	Gau	0	478.701	149 P 0.999**;150 Q 0.995**;151 L 0.996**;152 L 0.995**;153 K 0.998**;154 I 0.999**;	GAUG00048930	Ferredoxin-1 [Gossypium arboreum]	-	-	-	-	GO:0043229//intracellular organelle;GO:0009536//plastid;GO:0005622//intracellular;GO:0044444//cytoplasmic part;GO:0043227//membrane-bounded organelle;GO:0005623//cell;GO:0043226//organelle;GO:0043231//intracellular membrane-bounded organelle;GO:0005737//cytoplasm;GO:0044424//intracellular part;GO:0044464//cell part	GO:0005488//binding;GO:0043169//cation binding;GO:0051536//iron-sulfur cluster binding;GO:0051540//metal cluster binding;GO:0043167//ion binding	GO:0044767//single-organism developmental process;GO:0006714//sesquiterpenoid metabolic process;GO:0006082//organic acid metabolic process;GO:0044255//cellular lipid metabolic process;GO:0044707//single-multicellular organism process;GO:0006091//generation of precursor metabolites and energy;GO:0006090//pyruvate metabolic process;GO:0048856//anatomical structure development;GO:0044281//small mole…
GAUG00044927	ORTHOMCL9647	Gau	5.26e-05	10.1657	1 Q 0.987*;2 N 0.995**;7 N 0.998**;8 P 0.997**;9 S 0.997**;	GAUG00044927	BnaA05g24630D [Brassica napus]	-	-	-	-	-	-	-
GAUG00027978	ORTHOMCL9648	Gau	3.57e-06	469.526	70 G 0.982*;180 S 0.977*;	GAUG00027978	PREDICTED: polynucleotide 3'-phosphatase ZDP isoform X1 [Gossypium raimondii]	-	-	-	-	GO:0043229//intracellular organelle;GO:0044464//cell part;GO:0005622//intracellular;GO:0005634//nucleus;GO:0043227//membrane-bounded organelle;GO:0043226//organelle;GO:0044424//intracellular part;GO:0043231//intracellular membrane-bounded organelle;GO:0005623//cell	GO:0005488//binding;GO:0043169//cation binding;GO:0046872//metal ion binding;GO:0043167//ion binding;GO:0016787//hydrolase activity;GO:0003824//catalytic activity;GO:0016740//transferase activity	GO:0006725//cellular aromatic compound metabolic process;GO:0006793//phosphorus metabolic process;GO:0044238//primary metabolic process;GO:0043170//macromolecule metabolic process;GO:0034641//cellular nitrogen compound metabolic process;GO:0006139//nucleobase-containing compound metabolic process;GO:0006950//response to stress;GO:0044237//cellular metabolic process;GO:0034645//cellular macromolec…
GAUG00008814	ORTHOMCL9671	Gau	0	736.919	304 W 0.992**;417 D 0.992**;419 V 0.973*;420 K 0.999**;423 A 0.997**;425 I 0.992**;429 L 0.998**;430 M 0.991**;433 S 0.993**;435 A 0.995**;439 M 0.991**;440 Q 0.992**;441 T 0.979*;444 Q 0.999**;	GAUG00008814	PREDICTED: protein DYAD [Gossypium arboreum]	-	-	-	-	-	-	-
GAUG00006060	ORTHOMCL9681	Gau	0	240.251	123 S 0.969*;125 R 0.981*;126 F 0.969*;129 W 0.999**;132 K 0.990*;133 Q 0.989*;135 P 0.961*;136 D 0.990*;139 N 0.989*;140 Y 0.998**;141 L 0.985*;143 L 0.960*;148 K 0.991**;	GAUG00006060	PREDICTED: tRNA (guanine-N(7)-)-methyltransferase-like [Gossypium raimondii]	-	-	-	-	-	GO:0003824//catalytic activity;GO:0016740//transferase activity;GO:0008168//methyltransferase activity;GO:0016741//transferase activity, transferring one-carbon groups	GO:0008152//metabolic process;GO:0032259//methylation
GAUG00007863	ORTHOMCL9693	Gau	7e-09	521.118	298 K 0.998**;301 C 0.985*;	GAUG00007863	PREDICTED: APO protein 4, mitochondrial-like [Gossypium hirsutum]	-	-	-	-	GO:0005623//cell;GO:0043227//membrane-bounded organelle;GO:0043229//intracellular organelle;GO:0044464//cell part;GO:0005622//intracellular;GO:0043231//intracellular membrane-bounded organelle;GO:0043226//organelle;GO:0044424//intracellular part	-	-
GAUG00045503	ORTHOMCL9704	Gau	2.23e-05	915.833	178 R 0.986*;	GAUG00045503	PREDICTED: protein NSP-INTERACTING KINASE 3-like isoform X1 [Gossypium hirsutum]	-	-	-	-	GO:0031224//intrinsic component of membrane;GO:0016020//membrane;GO:0044425//membrane part	GO:0097159//organic cyclic compound binding;GO:0003824//catalytic activity;GO:0001883//purine nucleoside binding;GO:0005488//binding;GO:0001882//nucleoside binding;GO:0016740//transferase activity;GO:0004672//protein kinase activity;GO:0016772//transferase activity, transferring phosphorus-containing groups;GO:0097367//carbohydrate derivative binding;GO:1901363//heterocyclic compound binding;GO:0…	GO:0044699//single-organism process;GO:0003006//developmental process involved in reproduction;GO:0051239//regulation of multicellular organismal process;GO:0006464//cellular protein modification process;GO:1902589//single-organism organelle organization;GO:0044238//primary metabolic process;GO:0008152//metabolic process;GO:0007017//microtubule-based process;GO:0043170//macromolecule metabolic pr…
GAUG00025672	ORTHOMCL9712	Gau	2e-09	999	32 N 0.975*;	GAUG00025672	PREDICTED: coilin isoform X1 [Gossypium hirsutum]	-	-	-	-	-	GO:0003676//nucleic acid binding;GO:0097159//organic cyclic compound binding;GO:0017069//snRNA binding;GO:0005488//binding;GO:1901363//heterocyclic compound binding;GO:0003723//RNA binding	GO:0060255//regulation of macromolecule metabolic process;GO:0019538//protein metabolic process;GO:0044763//single-organism cellular process;GO:0051252//regulation of RNA metabolic process;GO:0009892//negative regulation of metabolic process;GO:0031327//negative regulation of cellular biosynthetic process;GO:0019219//regulation of nucleobase-containing compound metabolic process;GO:0051172//negat…
GAUG00042704	ORTHOMCL9745	Gau	1.33e-05	169.27	138 V 0.995**;139 N 0.960*;142 P 0.997**;	GAUG00042704	PREDICTED: photosynthetic NDH subunit of subcomplex B 4, chloroplastic [Gossypium raimondii]	-	-	-	-	-	-	-
GAUG00039085	ORTHOMCL9746	Gau	0	353.602	242 I 0.988*;244 A 0.976*;247 Q 0.997**;251 H 0.987*;252 P 0.982*;	GAUG00039085	PREDICTED: light-mediated development protein DET1 isoform X3 [Gossypium arboreum]	-	-	-	-	-	-	-
GAUG00014539	ORTHOMCL9766	Gau	1.93e-07	999	171 N 0.968*;	GAUG00014539	PREDICTED: 30-kDa cleavage and polyadenylation specificity factor 30 [Gossypium arboreum]	-	-	-	-	GO:0044428//nuclear part;GO:0070013//intracellular organelle lumen;GO:0032991//macromolecular complex;GO:0005654//nucleoplasm;GO:0043229//intracellular organelle;GO:0031981//nuclear lumen;GO:0044446//intracellular organelle part;GO:0031974//membrane-enclosed lumen;GO:0043234//protein complex;GO:0044451//nucleoplasm part;GO:0043231//intracellular membrane-bounded organelle;GO:0043226//organelle;GO…	GO:0016787//hydrolase activity;GO:0004518//nuclease activity;GO:0003824//catalytic activity;GO:0043169//cation binding;GO:0003676//nucleic acid binding;GO:0004519//endonuclease activity;GO:0097159//organic cyclic compound binding;GO:0005515//protein binding;GO:0005488//binding;GO:1901363//heterocyclic compound binding;GO:0043167//ion binding;GO:0016788//hydrolase activity, acting on ester bonds	GO:0051252//regulation of RNA metabolic process;GO:0009987//cellular process;GO:0044238//primary metabolic process;GO:0044260//cellular macromolecule metabolic process;GO:0050789//regulation of biological process;GO:0006950//response to stress;GO:0046483//heterocycle metabolic process;GO:0050896//response to stimulus;GO:0050794//regulation of cellular process;GO:0043170//macromolecule metabolic p…
GAUG00006067	ORTHOMCL9791	Gau	0	380.424	1773 E 0.988*;1775 R 0.989*;	GAUG00006067	DNA replication and repair recF [Gossypium arboreum]	-	-	-	-	-	-	-
GAUG00009304	ORTHOMCL9795	Gau	0	999	611 V 0.997**;612 E 0.986*;613 N 0.991**;614 V 0.996**;	GAUG00009304	PREDICTED: ERAD-associated E3 ubiquitin-protein ligase component HRD3A-like [Gossypium hirsutum]	-	-	-	-	-	-	-
GAUG00035938	ORTHOMCL9796	Gau	0	999	271 F 0.990**;272 S 0.997**;273 I 0.997**;276 K 1.000**;277 V 0.993**;278 A 0.999**;279 I 0.977*;281 I 0.996**;282 S 0.982*;284 Q 0.999**;285 S 0.997**;287 L 0.999**;288 S 0.999**;290 L 0.999**;291 H 0.996**;292 P 0.997**;293 K 0.997**;294 S 0.998**;295 D 1.000**;298 T 0.953*;299 P 0.999**;300 R 0.996**;301 L 0.986*;305 M 1.000**;307 T 0.996**;312 L 0.994**;313 V 0.999**;314 R 0.993**;315 T 0.985…	GAUG00035938	Down syndrome critical region 3 [Gossypium arboreum]	-	-	-	-	GO:0012505//endomembrane system;GO:0005623//cell;GO:0044464//cell part	-	GO:0009314//response to radiation;GO:0009648//photoperiodism;GO:0009628//response to abiotic stimulus;GO:0050896//response to stimulus;GO:0009416//response to light stimulus
GAUG00023042	ORTHOMCL9803	Gau	0	999	454 W 0.993**;455 R 0.994**;456 M 0.986*;458 D 0.976*;459 S 0.977*;463 P 0.984*;464 G 0.996**;465 R 0.999**;466 A 0.988*;468 L 0.983*;	GAUG00023042	PREDICTED: protein root UVB sensitive 6 [Gossypium raimondii]	-	-	-	-	-	-	-
GAUG00047501	ORTHOMCL9828	Gau	0	999	1 G 0.997**;8 V 0.972*;13 T 0.974*;16 Y 0.979*;18 W 0.967*;	GAUG00047501	PREDICTED: WD repeat-containing protein 75 [Gossypium arboreum]	-	-	-	-	-	-	-
GAUG00033500	ORTHOMCL9829	Gau	2e-09	999	325 L 0.978*;326 P 0.991**;327 N 1.000**;330 D 0.994**;	GAUG00033500	PREDICTED: tryptophan--tRNA ligase, cytoplasmic [Gossypium raimondii]	-	-	-	-	-	-	-
GAUG00013967	ORTHOMCL9841	Gau	2.4e-06	122.402	236 A 0.973*;239 E 0.999**;	GAUG00013967	PREDICTED: protein MAK16 homolog B [Gossypium arboreum]	-	-	-	-	-	-	GO:0071704//organic substance metabolic process;GO:0044238//primary metabolic process;GO:0006220//pyrimidine nucleotide metabolic process;GO:0009117//nucleotide metabolic process;GO:1901293//nucleoside phosphate biosynthetic process;GO:0072528//pyrimidine-containing compound biosynthetic process;GO:0044271//cellular nitrogen compound biosynthetic process;GO:0090407//organophosphate biosynthetic p…
GAUG00027112	ORTHOMCL9843	Gau	0	999	1017 L 0.976*;1018 T 0.990*;1019 Q 0.982*;1021 S 0.983*;1022 G 0.983*;1024 S 0.976*;	GAUG00027112	Protein SERAC1 [Gossypium arboreum]	-	-	-	-	-	GO:0016787//hydrolase activity;GO:0003824//catalytic activity	GO:0051234//establishment of localization;GO:0015031//protein transport;GO:0033036//macromolecule localization;GO:0071702//organic substance transport;GO:0008104//protein localization;GO:0045184//establishment of protein localization;GO:0006810//transport;GO:0051179//localization
GAUG00033873	ORTHOMCL9850	Gau	0	96.3573	67 D 0.995**;70 S 0.978*;71 H 0.997**;72 I 0.999**;75 Q 0.999**;76 H 0.997**;77 G 0.997**;78 H 0.996**;	GAUG00033873	dehydration-induced 19 [Gossypium arboreum]	-	-	-	-	-	-	-
GAUG00034334	ORTHOMCL9877	Gau	2.77e-07	999	1121 R 0.987*;1124 T 0.967*;	GAUG00034334	PREDICTED: cleavage and polyadenylation specificity factor subunit 1 isoform X1 [Gossypium raimondii]	-	-	-	-	GO:0043229//intracellular organelle;GO:0005623//cell;GO:0043231//intracellular membrane-bounded organelle;GO:0043227//membrane-bounded organelle;GO:0044424//intracellular part;GO:0044464//cell part;GO:0005622//intracellular;GO:0043226//organelle	-	-
GAUG00013977	ORTHOMCL9881	Gau	0	319.002	2 M 0.985*;10 D 0.993**;15 L 0.989*;16 S 0.997**;19 E 0.992**;22 L 0.992**;24 L 0.992**;25 E 0.999**;26 Q 0.991**;	GAUG00013977	PREDICTED: conserved oligomeric Golgi complex subunit 7 [Gossypium arboreum]	-	-	-	-	GO:0005737//cytoplasm;GO:0005623//cell;GO:0044464//cell part;GO:0005622//intracellular;GO:0032991//macromolecular complex;GO:0044424//intracellular part;GO:0044444//cytoplasmic part;GO:0043234//protein complex	-	GO:0008104//protein localization;GO:0071702//organic substance transport;GO:0070727//cellular macromolecule localization;GO:0003006//developmental process involved in reproduction;GO:0032507//maintenance of protein location in cell;GO:0051234//establishment of localization;GO:0034613//cellular protein localization;GO:0065007//biological regulation;GO:0051179//localization;GO:0009888//tissue devel…
GAUG00016973	ORTHOMCL9900	Gau	0	174.682	218 R 0.997**;219 Q 0.989*;220 R 0.998**;223 K 0.999**;224 R 0.989*;	GAUG00016973	PREDICTED: TP53-regulating kinase [Gossypium arboreum]	-	-	-	-	-	-	-
GAUG00008222	ORTHOMCL9901	Gau	0	383.87	506 L 0.998**;512 K 0.996**;515 S 0.964*;516 G 0.996**;518 Q 0.994**;521 T 0.994**;522 K 0.993**;524 Q 0.999**;	GAUG00008222	PREDICTED: histone acetyltransferase GCN5-like isoform X1 [Gossypium hirsutum]	-	-	-	-	-	-	-
GAUG00019995	ORTHOMCL9925	Gau	0	999	687 S 0.996**;689 P 0.989*;690 P 0.998**;691 P 0.987*;692 P 0.998**;696 P 0.971*;697 P 0.997**;698 H 0.997**;700 Q 0.995**;701 T 0.983*;702 P 0.995**;703 Q 0.999**;	GAUG00019995	PREDICTED: flowering time control protein FY isoform X2 [Gossypium arboreum]	-	-	-	-	-	GO:0003824//catalytic activity;GO:0016740//transferase activity	GO:0044699//single-organism process;GO:0044267//cellular protein metabolic process;GO:0071840//cellular component organization or biogenesis;GO:0071704//organic substance metabolic process;GO:0044237//cellular metabolic process;GO:1902589//single-organism organelle organization;GO:0043412//macromolecule modification;GO:0044710//single-organism metabolic process;GO:0016570//histone modification;GO…
GAUG00039211	ORTHOMCL9928	Gau	1.85e-07	999	239 I 0.988*;	GAUG00039211	Transaldolase [Gossypium arboreum]	-	-	-	-	-	-	-
GAUG00028228	ORTHOMCL9930	Gau	3.06e-06	299.479	113 K 0.997**;114 N 0.987*;	GAUG00028228	PREDICTED: mediator-associated protein 2-like [Gossypium hirsutum]	-	-	-	-	GO:0032991//macromolecular complex;GO:0044464//cell part;GO:0043231//intracellular membrane-bounded organelle;GO:0044424//intracellular part;GO:0043226//organelle;GO:0043232//intracellular non-membrane-bounded organelle;GO:0043228//non-membrane-bounded organelle;GO:0043229//intracellular organelle;GO:0005622//intracellular;GO:0043234//protein complex;GO:0043227//membrane-bounded organelle;GO:0005…	-	GO:0036211//protein modification process;GO:0008104//protein localization;GO:0006310//DNA recombination;GO:0090304//nucleic acid metabolic process;GO:0006259//DNA metabolic process;GO:0051234//establishment of localization;GO:0044237//cellular metabolic process;GO:0051179//localization;GO:0009639//response to red or far red light;GO:0000003//reproduction;GO:0051649//establishment of localization …
GAUG00030131	ORTHOMCL9955	Gau	0	999	680 L 0.956*;932 C 0.975*;933 M 0.959*;935 G 0.998**;940 I 0.952*;942 C 0.983*;943 N 0.967*;945 H 0.985*;946 P 0.994**;947 K 0.980*;955 Y 0.982*;957 P 0.986*;958 K 0.998**;959 R 0.962*;966 T 0.956*;971 P 0.996**;972 K 0.985*;	GAUG00030131	PREDICTED: DNA topoisomerase 1-like isoform X2 [Gossypium hirsutum]	-	-	-	-	GO:0043228//non-membrane-bounded organelle;GO:0044464//cell part;GO:0044424//intracellular part;GO:0005623//cell;GO:0043229//intracellular organelle;GO:0043226//organelle;GO:0043232//intracellular non-membrane-bounded organelle;GO:0005622//intracellular	GO:0016853//isomerase activity;GO:0003824//catalytic activity;GO:0003916//DNA topoisomerase activity	GO:0090304//nucleic acid metabolic process;GO:0034641//cellular nitrogen compound metabolic process;GO:0046483//heterocycle metabolic process;GO:0006725//cellular aromatic compound metabolic process;GO:0044260//cellular macromolecule metabolic process;GO:0006139//nucleobase-containing compound metabolic process;GO:0071704//organic substance metabolic process;GO:0009987//cellular process;GO:004423…
GAUG00048857	ORTHOMCL9963	Gau	0	999	1 M 1.000**;2 V 1.000**;4 A 0.965*;5 N 0.999**;6 K 0.998**;7 E 0.973*;8 M 0.996**;9 V 0.964*;10 V 0.977*;11 Y 0.997**;12 C 0.998**;13 F 0.998**;14 D 0.972*;15 T 0.997**;18 A 0.996**;21 N 0.999**;22 S 0.999**;23 E 0.963*;24 E 1.000**;25 A 0.972*;27 P 0.998**;28 P 0.999**;29 A 0.966*;31 D 0.999**;32 E 0.997**;34 Q 0.970*;35 H 0.999**;	GAUG00048857	AMMECR1 family [Theobroma cacao]	-	-	-	-	-	-	-
GAUG00002727	ORTHOMCL9987	Gau	0	512.183	58 V 0.997**;60 R 1.000**;64 D 1.000**;65 R 0.972*;66 F 0.995**;67 Y 1.000**;68 N 1.000**;69 L 1.000**;70 E 0.994**;71 V 0.998**;73 D 0.994**;74 D 0.993**;75 E 0.996**;76 E 1.000**;77 I 0.998**;78 D 1.000**;79 I 1.000**;80 L 0.994**;81 N 0.998**;82 H 1.000**;83 E 1.000**;84 E 1.000**;85 D 0.993**;86 F 0.994**;87 C 1.000**;88 L 0.999**;89 P 0.994**;90 Q 0.999**;91 S 1.000**;92 Y 0.994**;93 F 0.995…	GAUG00002727	H4/H2A histone acetyltransferase complex [Theobroma cacao]	-	-	-	-	GO:0044446//intracellular organelle part;GO:0044428//nuclear part;GO:0043226//organelle;GO:1902562//H4 histone acetyltransferase complex;GO:1902494//catalytic complex;GO:0043231//intracellular membrane-bounded organelle;GO:0005654//nucleoplasm;GO:0044451//nucleoplasm part;GO:0031974//membrane-enclosed lumen;GO:0005622//intracellular;GO:0043227//membrane-bounded organelle;GO:0032991//macromolecula…	GO:0003824//catalytic activity	GO:0033036//macromolecule localization;GO:0051649//establishment of localization in cell;GO:0006886//intracellular protein transport;GO:1902578//single-organism localization;GO:0044699//single-organism process;GO:0006605//protein targeting;GO:0046907//intracellular transport;GO:0010468//regulation of gene expression;GO:0006810//transport;GO:0015031//protein transport;GO:0051641//cellular localiza…

## Sheet: Gar_PSG
GeneID	family	tree_model	P_value	dN/dS	site		Symbol	Description	KEGG_A_class	KEGG_B_class	Pathway	K_ID	GO Component	GO Function	GO Process
[truncated: 232 more rows]

## Sheet: Gra_PSG
family	tree_model	P_value	FDR	dN/dS	site
ORTHOMCL10089	Gra	0	0	525.974	221 S 0.989*;232 Q 0.973*;234 R 0.989*;235 V 0.998**;
[truncated: 107 more rows]
